# Supplementary material for: Sex differences in crossover interference in house mice
Source: bioRxiv. 2025 Oct 20:2025.08.10.669551. Originally published 2025 Aug 12. Preprint. [Version 2] doi: 10.1101/2025.08.10.669551 (PMC12363815; doi:10.1101/2025.08.10.669551)
Supplement: Supplement 1 [file media-1.csv]

funnel	order	meiosis	sex	chr	start	end	from	to	pos	generation	cM
OR5469	GDFAHECB	Mf	F	chr2	17624551	17649860	D	F	17637205.5	G2	12.641136133274118
OR5469	GDFAHECB	Mf	F	chr2	106727105	106731495	F	G	106729300	G2	56.130754489763646
OR5469	GDFAHECB	Pf	M	chr2	156480417	157180719	E	B	156830568	G2	58.7663266678195
OR5469	GDFAHECB	Pf	M	chr3	15907569	15980879	B	E	15944224	G2	1.71859968595522
OR5469	GDFAHECB	MGM	F	chr3	21680498	21692884	G	D	21686691	G1	7.6272387549786025
OR5469	GDFAHECB	MGM	F	chr3	118283851	118311283	D	G	118297567	G1	54.05062345427922
OR5469	GDFAHECB	Mf	F	chr4	10659245	10694989	F	D	10677117	G2	4.808498633920685
OR5469	GDFAHECB	MGM	F	chr4	75720222	75722966	D	G	75721594	G1	35.789864986567714
OR5469	GDFAHECB	MGM	F	chr4	144086559	148820346	G	D	146453452.5	G1	76.34567273004971
OR5469	GDFAHECB	PGP	M	chr4	149271557	149279456	C	B	149275506.5	G1	59.69934167090315
OR5469	GDFAHECB	Mf	F	chr4	149310145	149321781	D	F	149315963	G2	77.43632157982265
OR5469	GDFAHECB	MGP	M	chr5	31340578	31358313	F	A	31349445.5	G1	7.41410488245931
OR5469	GDFAHECB	Mf	F	chr5	33793777	33796566	A	D	33795171.5	G2	17.5486976955142
OR5469	GDFAHECB	Pf	M	chr5	77818367	81921104	C	E	79869735.5	G2	32.12778782399037
OR5469	GDFAHECB	PGM	F	chr5	102001051	102044196	E	H	102022623.5	G1	46.971747251046544
OR5469	GDFAHECB	MGM	F	chr5	102170934	102199114	D	G	102185024	G1	47.35071874498385
OR5469	GDFAHECB	Mf	F	chr6	25863030	33662049	D	A	29762539.5	G2	16.501383915935833
OR5469	GDFAHECB	Mf	F	chr6	142490980	142492190	A	D	142491585	G2	74.4384501289529
OR5469	GDFAHECB	Pf	M	chr7	27182380	27236686	C	E	27209533	G2	6.81133212778783
OR5469	GDFAHECB	MGP	M	chr7	31205349	31247462	F	A	31226405.5	G1	11.102199823035162
OR5469	GDFAHECB	Pf	M	chr7	144257850	144349011	E	B	144303430.5	G2	67.06405972313316
OR5469	GDFAHECB	Pf	M	chr8	33356322	33368888	H	B	33362605	G2	8.43553381868343
OR5469	GDFAHECB	Mf	F	chr8	34200632	34242144	A	G	34221388	G2	19.84390610138535
OR5469	GDFAHECB	Mf	F	chr8	123657427	123680240	G	A	123668833.5	G2	69.74935119288929
OR5469	GDFAHECB	Mf	F	chr9	10573030	14675785	D	A	12624407.5	G2	2.3734865556998113
OR5469	GDFAHECB	PGP	M	chr9	40211658	40216222	B	C	40213940	G1	9.715640730738794
OR5469	GDFAHECB	Mf	F	chr9	101905694	101928133	A	G	101916913.5	G2	55.30799173841885
OR5469	GDFAHECB	PGP	M	chr9	115095761	115122844	C	B	115109302.5	G1	51.9984762409005
OR5469	GDFAHECB	PGP	M	chr10	56136248	58570162	B	C	57353205	G1	17.795492348945345
OR5469	GDFAHECB	Pf	M	chr10	113647953	113655027	C	H	113651490	G2	44.05759089149648
OR5469	GDFAHECB	PGP	M	chr11	31432399	33078928	B	C	32255663.5	G1	12.460702841919913
OR5469	GDFAHECB	MGP	M	chr11	46426058	46450921	A	F	46438489.5	G1	18.21981109228765
OR5469	GDFAHECB	Pf	M	chr11	75715642	75719760	C	H	75717701	G2	38.12102793814055
OR5469	GDFAHECB	PGP	M	chr12	105289364	105498305	C	B	105393834.5	G1	38.68437969154041
OR5469	GDFAHECB	Mf	F	chr12	112688923	112711474	G	F	112700198.5	G2	64.97158720695495
OR5469	GDFAHECB	PGP	M	chr13	34153546	36088098	B	C	35120822	G1	8.09141272618005
OR5469	GDFAHECB	MGP	M	chr13	47183166	47236171	F	A	47209668.5	G1	14.852536758995651
OR5469	GDFAHECB	Pf	M	chr13	112393376	112451300	C	H	112422338	G2	51.753842489996956
OR5469	GDFAHECB	Mf	F	chr13	116088376	116204029	A	G	116146202.5	G2	64.89874603638025
OR5469	GDFAHECB	PGM	F	chr13	116308403	116314827	H	E	116311615	G1	65.02525609271325
OR5469	GDFAHECB	Pf	M	chr14	73215295	73332113	C	E	73273704	G2	26.16525731848245
OR5469	GDFAHECB	Mf	F	chr15	54094904	54108059	A	G	54101481.5	G2	24.97342667467815
OR5469	GDFAHECB	PGM	F	chr15	55219601	55309650	E	H	55264625.5	G1	25.737039204682993
OR5469	GDFAHECB	PGM	F	chr16	65555806	65873591	E	H	65714698.5	G1	38.343074184924504
OR5469	GDFAHECB	Mf	F	chr16	78220185	79703538	D	A	78961861.5	G2	46.48366374735191
OR5469	GDFAHECB	Pf	M	chr16	96550537	96583730	H	C	96567133.5	G2	48.751662881365114
OR5469	GDFAHECB	Mf	F	chr17	16563628	16636694	F	G	16600161	G2	8.244283482552131
OR5469	GDFAHECB	Pf	M	chr17	25539047	25545988	C	E	25542517.5	G2	6.515397679691866
OR5469	GDFAHECB	MGM	F	chr17	75500422	75554637	G	D	75527529.5	G1	46.55024871794034
OR5469	GDFAHECB	Mf	F	chr18	13522603	13573227	A	D	13547915	G2	4.901554917096827
OR5469	GDFAHECB	PGM	F	chr19	11722802	11734046	E	H	11728424	G1	5.364677516576251
OR5469	GDFAHECB	Pf	M	chr19	48201159	48206668	H	B	48203913.5	G2	29.23447860156725
OR5469	GDFAHECB	MGM	F	chrX	108649367	108654873	G	D	108652120	G1	47.0915429937971
OR5469	GDFAHECB	PGM	F	chrX	154766995	154862705	E	H	154814850	G1	65.7488020254702
OR1639	EBCADHGF	Mm	F	chr1	11264325	11561667	B	A	11412996	G2	2.1352613391123367
OR1639	EBCADHGF	MGP	M	chr1	12103533	12411063	A	C	12257298	G1	0.8181458718757255
OR1639	EBCADHGF	Pm	M	chr1	121793437	121806479	H	G	121799958	G2	45.02712477396025
OR1639	EBCADHGF	Mm	F	chr1	150968486	151085005	C	B	151026745.5	G2	66.48583484026514
OR1639	EBCADHGF	PGP	M	chr1	155384551	155415247	G	F	155399899	G1	53.60230402317826
OR1639	EBCADHGF	MGM	F	chr1	186997769	189525060	B	E	188261414.5	G1	92.1032915163682
OR1639	EBCADHGF	Pm	M	chr2	38260497	38299670	F	D	38280083.5	G2	15.35144286884955
OR1639	EBCADHGF	PGM	F	chr2	42496514	42543885	D	H	42520199.5	G1	26.714445812896
OR1639	EBCADHGF	Mm	F	chr2	91930489	91942354	C	E	91936421.5	G2	49.98149834525215
OR1639	EBCADHGF	Pm	M	chr2	120944610	120996444	H	F	120970527	G2	44.54490657022305
OR1639	EBCADHGF	Mm	F	chr3	8284105	8629141	E	C	8456623	G2	0.1808318264014468
OR1639	EBCADHGF	MGP	M	chr3	11200158	11701655	C	A	11450906.5	G1	1.386377335744425
OR1639	EBCADHGF	Pm	M	chr3	144753809	144757876	D	G	144755842.5	G2	55.766563677265154
OR1639	EBCADHGF	MGM	F	chr4	5526215	6301848	B	E	5914031.5	G1	0.7219681039735037
OR1639	EBCADHGF	Mm	F	chr4	18369951	19764805	E	A	19067378	G2	9.46449727205905
OR1639	EBCADHGF	PGM	F	chr4	83705323	83755372	D	H	83730347.5	G1	39.0596745027125
OR1639	EBCADHGF	Pm	M	chr4	114275677	114279494	H	G	114277585.5	G2	38.99521346257835
OR1639	EBCADHGF	MGP	M	chr4	151211806	151342384	A	C	151277095	G1	64.41985720889006
OR1639	EBCADHGF	MGP	M	chr5	43682142	43855610	A	C	43768876	G1	13.1275095668539
OR1639	EBCADHGF	Pm	M	chr5	120279618	120365549	F	D	120322583.5	G2	44.58690269130304
OR1639	EBCADHGF	PGM	F	chr5	131160127	131181567	D	H	131170847	G1	66.42555756479808
OR1639	EBCADHGF	Mm	F	chr5	140250465	140412798	C	E	140331631.5	G2	74.32188065099456
OR1639	EBCADHGF	MGM	F	chr6	5990602	7508024	B	E	6749313	G1	2.0836019399613273
OR1639	EBCADHGF	Mm	F	chr6	44455894	48498351	E	C	46477122.5	G2	24.92659325986669
OR1639	EBCADHGF	Pm	M	chr6	54049789	54075596	G	H	54062692.5	G2	20.3183430638436
OR1639	EBCADHGF	Mm	F	chr7	28310064	28340660	A	E	28325362	G2	6.727594910398711
OR1639	EBCADHGF	PGM	F	chr7	51815720	51867072	H	D	51841396	G1	20.447083922074683
OR1639	EBCADHGF	Pm	M	chr7	114538351	114538653	D	F	114538502	G2	42.85714285714285
OR1639	EBCADHGF	Mm	F	chr7	124638745	127234395	E	A	125936570	G2	57.467254916203714
OR1639	EBCADHGF	MGP	M	chr8	44523051	46747176	A	C	45635113.5	G1	13.852084385400387
OR1639	EBCADHGF	Pm	M	chr8	113265788	113273532	D	G	113269660	G2	42.18709063452075
OR1639	EBCADHGF	Mm	F	chr8	120904596	123105766	C	B	122005181	G2	68.58103356284515
OR1639	EBCADHGF	Mm	F	chr9	15590459	15715176	E	C	15652817.5	G2	4.550343908524974
OR1639	EBCADHGF	Pm	M	chr9	40563158	40591900	F	D	40577529	G2	10.788719054252333
OR1639	EBCADHGF	MGP	M	chr9	80490435	84831859	C	A	82661147	G1	33.498193006707226
OR1639	EBCADHGF	Pm	M	chr9	108864544	108905046	D	G	108884795	G2	44.829669765487225
OR1639	EBCADHGF	Mm	F	chr10	68688636	68737007	E	A	68712821.5	G2	36.34719710669081
OR1639	EBCADHGF	Mm	F	chr10	115653700	116837483	A	E	116245591.5	G2	62.38601374639312
OR1639	EBCADHGF	PGP	M	chr10	120326126	120366947	G	F	120346536.5	G1	53.9962002262506
OR1639	EBCADHGF	MGP	M	chr11	28779366	28796879	A	C	28788122.5	G1	10.52179662426945
OR1639	EBCADHGF	MGP	M	chr11	75748433	80997475	C	A	78372954	G1	38.908945176994806
OR1639	EBCADHGF	Mm	F	chr11	90744740	91891599	A	B	91318169.5	G2	54.57788299744447
OR1639	EBCADHGF	PGM	F	chr11	101795363	101826812	D	H	101811087.5	G1	62.50753465943335
OR1639	EBCADHGF	Pm	M	chr11	121376799	121382350	H	F	121379574.5	G2	73.59855334538875
OR1639	EBCADHGF	MGP	M	chr12	35277419	35333656	C	A	35305537.5	G1	7.326013540637433
OR1639	EBCADHGF	Mm	F	chr12	55581688	55695070	A	B	55638379	G2	31.732868634554134
OR1639	EBCADHGF	PGP	M	chr12	103729229	103747732	F	G	103738480.5	G1	36.27303460744075
OR1639	EBCADHGF	Mm	F	chr13	6303301	7739061	B	C	7021181	G2	1.1452682338758269
OR1639	EBCADHGF	Pm	M	chr13	15447370	15452245	F	D	15449807.5	G2	2.132603246560075
OR1639	EBCADHGF	PGM	F	chr13	39851811	39876861	D	H	39864336	G1	18.110137774324002
OR1639	EBCADHGF	Mm	F	chr13	52833953	52865385	C	E	52849669	G2	30.138610460278983
OR1639	EBCADHGF	Pm	M	chr13	97182715	97210549	H	F	97196632	G2	36.82941531042797
OR1639	EBCADHGF	MGP	M	chr14	37384221	37448401	A	C	37416311	G1	7.735647702560399
OR1639	EBCADHGF	Pm	M	chr14	46206521	46210195	D	G	46208358	G2	10.71641527536725
OR1639	EBCADHGF	Mm	F	chr15	27452113	27516843	E	A	27484478	G2	11.3949666167827
OR1639	EBCADHGF	Mm	F	chr16	7180389	7195800	C	B	7188094.5	G2	1.68776371308017
OR1639	EBCADHGF	MGM	F	chr16	8817403	9212958	B	E	9015180.5	G1	4.432096892638669
OR1639	EBCADHGF	PGM	F	chr16	57684002	57934909	H	D	57809455.5	G1	35.74442435201925
OR1639	EBCADHGF	Mm	F	chr16	76454349	76462597	E	C	76458473	G2	44.85280471822145
OR1639	EBCADHGF	Pm	M	chr16	95831856	95837674	D	F	95834765	G2	47.51034894143925
OR1639	EBCADHGF	Pm	M	chr17	52133194	52145957	F	H	52139575.5	G2	19.22845087402045
OR1639	EBCADHGF	MGM	F	chr17	61827263	63002898	B	E	62415080.5	G1	35.104506434178745
OR1639	EBCADHGF	PGM	F	chr17	78879798	78922317	H	D	78901057.5	G1	49.48764315852935
OR1639	EBCADHGF	Mm	F	chr17	90540326	90557266	E	C	90548796	G2	56.67362610843375
OR1639	EBCADHGF	Pm	M	chr18	26639170	26673757	G	H	26656463.5	G2	4.48593043346565
OR1639	EBCADHGF	PGM	F	chr18	34973022	35026091	H	D	34999556.5	G1	19.93456293004718
OR1639	EBCADHGF	MGP	M	chr18	49268885	51334483	A	C	50301684	G1	12.926312790451668
OR1639	EBCADHGF	Pm	M	chr19	58605195	58806505	F	D	58705850	G2	44.02838700542435
OR181	FCBEAGHD	Pf	M	chr1	29071537	29084724	G	D	29078130.5	G2	5.70242110666529
OR181	FCBEAGHD	Mf	F	chr1	33855319	33874769	C	B	33865044	G2	12.896630762177551
OR181	FCBEAGHD	Pf	M	chr1	183975395	189229572	D	A	186602483.5	G2	72.67262159407747
OR181	FCBEAGHD	MGP	M	chr2	123555545	123625389	E	B	123590467	G1	45.440454327711016
OR181	FCBEAGHD	Mf	F	chr2	125851603	126002745	B	C	125927174	G2	64.92445485112535
OR181	FCBEAGHD	PGP	M	chr2	172116249	172276029	D	H	172196139	G1	71.99776203947637
OR181	FCBEAGHD	MGP	M	chr3	27995367	29156842	E	B	28576104.5	G1	5.176345809953007
OR181	FCBEAGHD	Mf	F	chr3	30026481	30026634	B	C	30026557.5	G2	13.92405063291135
OR181	FCBEAGHD	PGP	M	chr3	30099050	30148564	D	H	30123807	G1	5.786916439415525
OR181	FCBEAGHD	MGM	F	chr3	38163252	38179027	C	F	38171139.5	G1	19.71448870931685
OR181	FCBEAGHD	Pf	M	chr3	106973800	106985973	H	G	106979886.5	G2	34.44485799950957
OR181	FCBEAGHD	PGM	F	chr3	143357299	143365324	G	A	143361311.5	G1	71.5668228649197
OR181	FCBEAGHD	Pf	M	chr4	50748672	50785210	H	G	50766941	G2	18.14345991561185
OR181	FCBEAGHD	MGP	M	chr4	51810664	54098150	E	B	52954407	G1	18.793870993411865
OR181	FCBEAGHD	Pf	M	chr4	140801878	141031033	G	D	140916455.5	G2	52.78488713506434
OR181	FCBEAGHD	Mf	F	chr4	154121781	154132503	B	C	154127142	G2	80.10849909584095
OR181	FCBEAGHD	Pf	M	chr5	47756523	47782306	G	H	47769414.5	G2	15.009041591320049
OR181	FCBEAGHD	MGP	M	chr5	68073980	68329739	B	E	68201859.5	G1	25.872585081689543
OR181	FCBEAGHD	Pf	M	chr5	127144267	127152277	H	G	127148272	G2	48.8600211513363
OR181	FCBEAGHD	PGP	M	chr6	71410040	71413321	D	H	71411680.5	G1	24.3108399349788
OR181	FCBEAGHD	MGM	F	chr6	112093706	112113117	F	C	112103411.5	G1	56.35925256178425
OR181	FCBEAGHD	PGM	F	chr7	133192254	133221746	A	G	133207000	G1	65.15218047001292
OR181	FCBEAGHD	Mf	F	chr7	147268960	147313144	F	E	147291052	G2	77.92896756972723
OR181	FCBEAGHD	Mf	F	chr8	99541331	99547439	E	F	99544385	G2	50.052086609843954
OR181	FCBEAGHD	MGM	F	chr9	22023450	22039242	C	F	22031346	G1	7.8565699118138905
OR181	FCBEAGHD	Pf	M	chr9	102473446	102475607	A	H	102474526.5	G2	40.08438818565405
OR181	FCBEAGHD	Mf	F	chr10	61301038	61305284	B	F	61303161	G2	31.01536267737325
OR181	FCBEAGHD	Mf	F	chr11	46650465	46656184	E	C	46653324.5	G2	27.90837854128995
OR181	FCBEAGHD	Mf	F	chr11	96886979	97792003	C	B	97339491	G2	59.129212700293344
OR181	FCBEAGHD	Mf	F	chr12	16406106	16409630	B	C	16407868	G2	10.63314628565475
OR181	FCBEAGHD	Pf	M	chr12	16706015	16717876	D	A	16711945.5	G2	2.449834767138155
OR181	FCBEAGHD	PGP	M	chr13	15024809	15033903	H	D	15029356	G1	1.868595539481615
OR181	FCBEAGHD	Pf	M	chr13	102139619	107892241	D	A	105015930	G2	44.74764294770442
OR181	FCBEAGHD	PGP	M	chr14	113529347	113566372	D	H	113547859.5	G1	46.34269716927045
OR181	FCBEAGHD	Mf	F	chr15	67997776	70323471	C	B	69160623.5	G2	35.14526560612998
OR181	FCBEAGHD	Pf	M	chr15	83816525	83867917	H	A	83842221	G2	25.84240986646139
OR181	FCBEAGHD	Pf	M	chr16	84533743	84558573	G	H	84546158	G2	34.65151049394275
OR181	FCBEAGHD	MGP	M	chr16	85768589	85966887	E	B	85867738	G1	35.433468695084805
OR181	FCBEAGHD	Mf	F	chr17	35089364	35203945	C	E	35146654.5	G2	20.581358120695068
OR181	FCBEAGHD	MGP	M	chr17	86079732	86123519	E	B	86101625.5	G1	47.55877034358045
OR181	FCBEAGHD	MGM	F	chr19	34127477	34145865	C	F	34136671	G1	25.85245821967145
OR181	FCBEAGHD	PGM	F	chr19	53327458	53396438	G	A	53361948	G1	41.6973375463602
OR181	FCBEAGHD	Mf	F	chrX	10553464	10567903	F	B	10560683.5	G2	5.720223209937204
OR181	FCBEAGHD	PGM	F	chrX	39570470	39607434	G	A	39588952	G1	17.7147088806991
OR181	FCBEAGHD	Mf	F	chrX	130780156	130831732	B	F	130805944	G2	51.7765379300291
OR125	FDBEAGHC	PGM	F	chr1	35198202	35207658	A	G	35202930	G1	14.0535829904424
OR125	FDBEAGHC	MGP	M	chr1	135053720	135059808	B	E	135056764	G1	48.16154309825195
OR125	FDBEAGHC	PGM	F	chr1	182687748	182710898	G	A	182699323	G1	88.5621166306764
OR125	FDBEAGHC	Mf	F	chr2	14316678	18183671	D	B	16250174.5	G2	11.17352158559492
OR125	FDBEAGHC	Mf	F	chr2	136198276	136228487	B	F	136213381.5	G2	70.55982573096429
OR125	FDBEAGHC	PGP	M	chr2	178545580	178638284	C	H	178591932	G1	78.41470364786525
OR125	FDBEAGHC	MGM	F	chr3	27792797	27857232	D	F	27825014.5	G1	11.614948752155879
OR125	FDBEAGHC	Pf	M	chr3	39927448	39931401	A	H	39929424.5	G2	11.04778105700635
OR125	FDBEAGHC	Pf	M	chr3	119306371	119380440	H	G	119343405.5	G2	38.90441318177339
OR125	FDBEAGHC	Mf	F	chr3	144910039	144918397	F	B	144914218	G2	72.6245380903107
OR125	FDBEAGHC	MGP	M	chr3	152891138	153857807	B	E	153374472.5	G1	63.31897243314309
OR125	FDBEAGHC	PGP	M	chr4	31093146	31170927	C	H	31132036.5	G1	7.534659433393611
OR125	FDBEAGHC	MGP	M	chr4	41624838	41652397	E	B	41638617.5	G1	13.68067712516385
OR125	FDBEAGHC	PGP	M	chr4	135967589	135998316	H	C	135982952.5	G1	49.046913492250596
OR125	FDBEAGHC	MGP	M	chr4	154164390	154173824	B	E	154169107	G1	68.32864113028305
OR125	FDBEAGHC	PGP	M	chr5	63490347	63537877	H	C	63514112	G1	22.84508740204945
OR125	FDBEAGHC	Pf	M	chr5	117179412	123709763	C	A	120444587.5	G2	45.031718209741605
OR125	FDBEAGHC	MGM	F	chr6	27274599	27298621	D	F	27286610	G1	15.65086529985065
OR125	FDBEAGHC	Pf	M	chr6	33174473	33198697	G	H	33186585	G2	10.558712393244356
OR125	FDBEAGHC	MGM	F	chr6	87738208	87757873	F	D	87748040.5	G1	41.743938023712545
OR125	FDBEAGHC	PGP	M	chr6	94504428	94530738	H	C	94517583	G1	32.8852712965503
OR125	FDBEAGHC	Pf	M	chr6	134194782	134215112	C	G	134204947	G2	50.61309733975131
OR125	FDBEAGHC	Mf	F	chr7	46993383	47009711	F	B	47001547	G2	16.69680530440024
OR125	FDBEAGHC	PGM	F	chr7	73192503	73217385	A	G	73204944	G1	31.1343939546392
OR125	FDBEAGHC	Pf	M	chr7	142087928	142088260	G	H	142088094	G2	64.425409987785
OR125	FDBEAGHC	PGM	F	chr8	14444113	14473669	A	G	14458891	G1	4.444061994800033
OR125	FDBEAGHC	MGM	F	chr8	37093083	37095375	F	D	37094229	G1	22.144368689941302
OR125	FDBEAGHC	Mf	F	chr8	58242112	58243837	D	E	58242974.5	G2	30.516756416494097
OR125	FDBEAGHC	MGP	M	chr8	90889941	90914724	E	B	90902332.5	G1	29.89231575364535
OR125	FDBEAGHC	Pf	M	chr8	117913121	117942441	G	H	117927781	G2	47.95637860634535
OR125	FDBEAGHC	PGP	M	chr8	121922499	121958882	H	C	121940690.5	G1	52.5732674757274
OR125	FDBEAGHC	Mf	F	chr9	38453661	38474611	E	F	38464136	G2	22.503641899580202
OR125	FDBEAGHC	PGM	F	chr9	73775121	73778021	G	A	73776571	G1	42.13866030945955
OR125	FDBEAGHC	MGM	F	chr9	116812911	116834872	F	D	116823891.5	G1	67.5920049254062
OR125	FDBEAGHC	Mf	F	chr9	119081932	120871947	D	E	119976939.5	G2	70.30083070586075
OR125	FDBEAGHC	Mf	F	chr10	30728253	30769156	B	F	30748704.5	G2	17.4631325149849
OR125	FDBEAGHC	MGM	F	chr10	59321673	59321915	F	D	59321794	G1	29.8865572691995
OR125	FDBEAGHC	PGM	F	chr10	104983986	105034307	A	G	105009146.5	G1	54.70806867136865
OR125	FDBEAGHC	PGP	M	chr11	63044324	63155233	C	H	63099778.5	G1	32.5631454500609
OR125	FDBEAGHC	Pf	M	chr11	78834312	78864925	H	G	78849618.5	G2	39.62050385131284
OR125	FDBEAGHC	Mf	F	chr11	89469503	89601678	B	F	89535590.5	G2	52.970410781354204
OR125	FDBEAGHC	PGM	F	chr11	105420356	105429178	G	A	105424767	G1	65.581675708258
OR125	FDBEAGHC	Mf	F	chr12	30991504	30998148	E	D	30994826	G2	21.536168387614268
OR125	FDBEAGHC	PGP	M	chr12	109430036	109543958	H	C	109486997	G1	43.82157926461724
OR125	FDBEAGHC	Pf	M	chr13	32344678	32510657	H	G	32427667.5	G2	7.067258876005106
OR125	FDBEAGHC	MGM	F	chr13	38409126	38410127	F	D	38409626.5	G1	16.95456434945045
OR125	FDBEAGHC	PGM	F	chr13	41309900	41566311	G	A	41438105.5	G1	19.991176034396208
OR125	FDBEAGHC	Mf	F	chr13	54003948	54344090	D	B	54174019	G2	31.934025493728573
OR125	FDBEAGHC	MGP	M	chr13	77733554	81066900	B	E	79400227	G1	29.029660919416774
OR125	FDBEAGHC	Mf	F	chr14	58105879	59170876	B	D	58638377.5	G2	24.810869703600783
OR125	FDBEAGHC	MGM	F	chr15	43917355	44013023	F	D	43965189	G1	20.35684285733324
OR125	FDBEAGHC	Pf	M	chr15	45052648	45115498	G	H	45084073	G2	9.089351872256014
OR125	FDBEAGHC	PGP	M	chr16	39112916	39138141	H	C	39125528.5	G1	14.82326310715669
OR125	FDBEAGHC	Pf	M	chr16	55798305	55819928	C	A	55809116.5	G2	22.94134989216985
OR125	FDBEAGHC	MGM	F	chr16	84860833	84889955	F	D	84875394	G1	48.3707919736533
OR125	FDBEAGHC	PGP	M	chr17	28238094	28335415	C	H	28286754.5	G1	7.372682917638237
OR125	FDBEAGHC	Mf	F	chr17	46704336	46725237	D	B	46714786.5	G2	25.61784207353825
OR125	FDBEAGHC	MGM	F	chr18	39841576	39853421	D	F	39847498.5	G1	23.08619650391805
OR125	FDBEAGHC	Mf	F	chr18	40639603	40686712	F	E	40663157.5	G2	23.5774305304613
OR125	FDBEAGHC	Pf	M	chr18	76007447	76024171	A	C	76015809	G2	35.35191831567837
OR125	FDBEAGHC	MGP	M	chr18	80206809	80250437	E	B	80228623	G1	39.28572708869843
OR125	FDBEAGHC	PGM	F	chr19	19603724	19634864	G	A	19619294	G1	11.75406871609405
OR125	FDBEAGHC	Pf	M	chr19	25501426	25673865	A	C	25587645.5	G2	9.342977697408076
OR125	FDBEAGHC	MGP	M	chr19	27863723	28067039	E	B	27965381	G1	10.565842248503849
OR125	FDBEAGHC	Mf	F	chr19	37927488	37933804	B	F	37930646	G2	29.06617183296195
OR125	FDBEAGHC	Mf	F	chrX	48083752	48696502	B	D	48390127	G2	22.29511096048391
OR5067	HCFDEAGB	Pf	M	chr1	23484110	23505349	E	G	23494729.5	G2	4.013640723628975
OR5067	HCFDEAGB	Mf	F	chr1	42165614	42207610	F	H	42186612	G2	20.3063269415904
OR5067	HCFDEAGB	PGP	M	chr1	43197778	43212302	G	B	43205040	G1	17.29957805907175
OR5067	HCFDEAGB	MGM	F	chr2	20299649	20301715	C	H	20300682	G1	15.3104279686558
OR5067	HCFDEAGB	Pf	M	chr2	45464202	45474890	A	G	45469546	G2	17.76991187774955
OR5067	HCFDEAGB	PGP	M	chr2	139513282	139516701	G	B	139514991.5	G1	52.20595361472225
OR5067	HCFDEAGB	Pf	M	chr3	40192837	40203120	E	B	40197978.5	G2	11.1711819161623
OR5067	HCFDEAGB	PGP	M	chr3	57138796	57184147	B	G	57161471.5	G1	18.960366473947303
OR5067	HCFDEAGB	Mf	F	chr3	66725259	66737295	F	C	66731277	G2	33.21277878239905
OR5067	HCFDEAGB	MGM	F	chr3	115753574	115969140	C	H	115861357	G1	51.53707052441229
OR5067	HCFDEAGB	Mf	F	chr3	151165610	151234212	H	F	151199911	G2	78.17962628089218
OR5067	HCFDEAGB	Pf	M	chr3	154888346	156117797	G	A	155503071.5	G2	65.18436564106702
OR5067	HCFDEAGB	Pf	M	chr4	67936294	68028269	E	G	67982281.5	G2	25.7411813363538
OR5067	HCFDEAGB	MGM	F	chr4	126807719	126910518	H	C	126859118.5	G1	59.7571068306648
OR5067	HCFDEAGB	Mf	F	chr4	132498987	132506076	C	D	132502531.5	G2	66.96805304400246
OR5067	HCFDEAGB	PGP	M	chr4	152341831	152354051	G	B	152347941	G1	65.56834795757817
OR5067	HCFDEAGB	MGP	M	chr4	153643716	153696942	D	F	153670329	G1	67.04578786420781
OR5067	HCFDEAGB	PGM	F	chr5	17230820	18707390	A	E	17969105	G1	6.786601054783923
OR5067	HCFDEAGB	MGP	M	chr5	21110140	21155331	D	F	21132735.5	G1	2.953586497890295
OR5067	HCFDEAGB	Mf	F	chr5	26940902	27016555	F	C	26978728.5	G2	12.465398944506582
OR5067	HCFDEAGB	Pf	M	chr5	52686074	52699746	E	G	52692910	G2	17.033244120194986
OR5067	HCFDEAGB	PGP	M	chr5	75439089	75447115	G	B	75443102	G1	29.2567953042682
OR5067	HCFDEAGB	Pf	M	chr5	142713411	144333120	B	A	143523265.5	G2	63.532365407671335
OR5067	HCFDEAGB	MGM	F	chr5	148797736	148801448	C	H	148799592	G1	77.45629897528636
OR5067	HCFDEAGB	PGP	M	chr6	33175552	33227732	B	G	33201642	G1	10.735565626450306
OR5067	HCFDEAGB	MGP	M	chr6	95030251	95034558	D	F	95032404.5	G1	33.5509436819944
OR5067	HCFDEAGB	Pf	M	chr6	122616255	122633161	G	A	122624708	G2	45.754439781354606
OR5067	HCFDEAGB	PGM	F	chr7	54081008	60917211	E	A	57499109.5	G1	24.6397333197962
OR5067	HCFDEAGB	MGM	F	chr7	80489073	80574491	H	C	80531782	G1	37.8826270364834
OR5067	HCFDEAGB	Pf	M	chr7	81421959	81439443	A	G	81430701	G2	31.51819248081295
OR5067	HCFDEAGB	PGP	M	chr7	125557564	125568686	G	B	125563125	G1	48.32263335727675
OR5067	HCFDEAGB	Mf	F	chr8	10012587	10031655	D	H	10022121	G2	1.9639019956896702
OR5067	HCFDEAGB	PGP	M	chr8	33323532	33395771	B	G	33359651.5	G1	8.367692191664846
OR5067	HCFDEAGB	Mf	F	chr8	47160603	47190150	H	D	47175376.5	G2	26.0757005331432
OR5067	HCFDEAGB	Pf	M	chr8	117779150	117813494	G	A	117796322	G2	47.754344600294246
OR5067	HCFDEAGB	PGP	M	chr9	35376420	35443116	B	G	35409768	G1	7.686706478042293
OR5067	HCFDEAGB	Mf	F	chr9	97783555	97794373	H	F	97788964	G2	52.742616033755134
OR5067	HCFDEAGB	PGP	M	chr9	113393275	113419754	G	B	113406514.5	G1	48.653870506597045
OR5067	HCFDEAGB	MGP	M	chr9	118993811	119018987	F	D	119006399	G1	55.6764997993411
OR5067	HCFDEAGB	Pf	M	chr10	17969433	21157876	B	E	19563654.5	G2	3.5062931915953204
OR5067	HCFDEAGB	PGM	F	chr10	83747730	83827141	E	A	83787435.5	G1	41.38614529029931
OR5067	HCFDEAGB	Mf	F	chr10	88534430	88562535	D	C	88548482.5	G2	44.46291258469213
OR5067	HCFDEAGB	Mf	F	chr11	52810834	52820146	H	F	52815490	G2	31.41717771446175
OR5067	HCFDEAGB	MGP	M	chr11	98979464	99024924	F	D	99002194	G1	48.4923186731558
OR5067	HCFDEAGB	PGM	F	chr11	114584985	114729473	A	E	114657229	G1	73.60365201481376
OR5067	HCFDEAGB	MGP	M	chr12	41319431	41326581	F	D	41323006	G1	9.37074886047905
OR5067	HCFDEAGB	Pf	M	chr12	81783923	81787040	E	G	81785481.5	G2	23.80952380952385
OR5067	HCFDEAGB	Mf	F	chr12	106494569	108249145	D	C	107371857	G2	60.398192560933836
OR5067	HCFDEAGB	PGP	M	chr12	111410691	111414317	G	B	111412504	G1	46.900104815659404
OR5067	HCFDEAGB	PGP	M	chr13	47908419	47970284	G	B	47939351.5	G1	15.264216380869449
OR5067	HCFDEAGB	Mf	F	chr13	84000874	84059976	F	C	84030425	G2	46.533056041613236
OR5067	HCFDEAGB	MGM	F	chr14	23302174	23322652	C	H	23312413	G1	2.9944916355990054
OR5067	HCFDEAGB	Mf	F	chr14	78120057	78189767	H	D	78154912	G2	37.552742616033754
OR5067	HCFDEAGB	MGP	M	chr14	111060189	111083797	D	F	111071993	G1	44.229755716677005
OR5067	HCFDEAGB	Mf	F	chr15	26168405	26168737	C	F	26168571	G2	9.86938189306991
OR5067	HCFDEAGB	PGM	F	chr15	75693316	76150651	E	A	75921983.5	G1	38.70605192780222
OR5067	HCFDEAGB	MGP	M	chr16	84175692	84207294	D	F	84191493	G1	34.09984488543944
OR5067	HCFDEAGB	Mf	F	chr16	91913766	91949196	F	H	91931481	G2	53.405666063893904
OR5067	HCFDEAGB	PGP	M	chr17	9461493	9467309	G	B	9464401	G1	1.858394864651665
OR5067	HCFDEAGB	Pf	M	chr17	31603237	31610072	B	E	31606654.5	G2	9.392859543949825
OR5067	HCFDEAGB	PGM	F	chr17	52715999	52749709	E	A	52732854	G1	30.6494937736737
OR5067	HCFDEAGB	Mf	F	chr17	85276341	85431099	F	C	85353720	G2	53.224834237492516
OR5067	HCFDEAGB	PGM	F	chr18	57346551	57543992	E	A	57445271.5	G1	34.945839030909795
OR5067	HCFDEAGB	Mf	F	chr19	16995619	17004265	H	D	16999942	G2	9.342977697408081
OR5067	HCFDEAGB	MGP	M	chr19	54678212	54845969	D	F	54762090.5	G1	35.3713164522541
OR5067	HCFDEAGB	Pf	M	chr19	56318078	56345463	A	G	56331770.5	G2	37.271957204467355
OR5067	HCFDEAGB	MGM	F	chrX	7198265	7436030	H	C	7317147.5	G1	2.2184422219268316
OR5067	HCFDEAGB	PGM	F	chrX	10359010	11306666	E	A	10832838	G1	6.124429216316188
OR5067	HCFDEAGB	Mf	F	chrX	48727933	48817183	C	F	48772558	G2	22.728551336146303
OR91	ACEDFHBG	PGP	M	chr1	62651867	62654298	B	G	62653082.5	G1	24.965431394061
OR91	ACEDFHBG	MGM	F	chr1	82503194	91884908	A	C	87194051	G1	42.042374206775236
OR91	ACEDFHBG	Mf	F	chr1	155136616	157566019	C	E	156351317.5	G2	70.08031988208936
OR91	ACEDFHBG	Pf	M	chr1	184409395	184432711	G	F	184421053	G2	69.10850927819385
OR91	ACEDFHBG	Pf	M	chr2	6701242	6756224	B	H	6728733	G2	0.8867614014729355
OR91	ACEDFHBG	MGM	F	chr2	16605600	18267555	A	C	17436577.5	G1	12.14575773933755
OR91	ACEDFHBG	Mf	F	chr2	44385105	45970761	C	E	45177933	G2	29.209447288369628
OR91	ACEDFHBG	Pf	M	chr2	53186697	53247352	H	B	53217024.5	G2	20.31344183242915
OR91	ACEDFHBG	Mf	F	chr2	122544760	127632618	E	C	125088689	G2	64.31585292344792
OR91	ACEDFHBG	Mf	F	chr3	50319871	51966156	A	E	51143013.5	G2	25.798469810532566
OR91	ACEDFHBG	Pf	M	chr3	57361299	57370422	B	H	57365860.5	G2	19.1074764755466
OR91	ACEDFHBG	PGM	F	chr3	115641327	115644073	H	F	115642700	G1	51.41651597347805
OR91	ACEDFHBG	Mf	F	chr3	129619086	129850812	E	C	129734949	G2	62.62808921036775
OR91	ACEDFHBG	Pf	M	chr3	131443217	131464897	F	B	131454057	G2	47.0774086432461
OR91	ACEDFHBG	Mf	F	chr4	47484072	47785475	C	D	47634773.5	G2	25.607552678089597
OR91	ACEDFHBG	Pf	M	chr4	150600474	150631778	B	F	150616126	G2	62.92304238824607
OR91	ACEDFHBG	Pf	M	chr5	64353081	64435602	H	B	64394341.5	G2	23.20675105485228
OR91	ACEDFHBG	Mf	F	chr5	106822146	111934913	E	C	109378529.5	G2	50.71558681501645
OR91	ACEDFHBG	PGP	M	chr5	131565142	131588038	B	G	131576590	G1	51.0357041461468
OR91	ACEDFHBG	MGM	F	chr5	139322975	139345211	C	A	139334093	G1	73.37173694460355
OR91	ACEDFHBG	Pf	M	chr6	37508632	37557752	B	H	37533192	G2	12.71360735088345
OR91	ACEDFHBG	MGM	F	chr6	99694642	100098189	A	C	99896415.5	G1	49.675906552827506
OR91	ACEDFHBG	PGM	F	chr6	117544745	117549264	H	F	117547004.5	G1	59.8064996109808
OR91	ACEDFHBG	Pf	M	chr6	148713593	148719800	F	B	148716696.5	G2	66.24472573839665
OR91	ACEDFHBG	PGP	M	chr7	26966103	27101981	B	G	27034042	G1	6.231797909271087
OR91	ACEDFHBG	Pf	M	chr7	30300277	30340016	G	H	30320146.5	G2	9.40433757617431
OR91	ACEDFHBG	MGP	M	chr7	118277513	118327598	E	D	118302555.5	G1	43.94213381555155
OR91	ACEDFHBG	PGP	M	chr8	14621328	14626889	G	B	14624108.5	G1	1.7392655274410251
OR91	ACEDFHBG	Mf	F	chr8	47321897	47345536	E	A	47333716.5	G2	26.2083517413252
OR91	ACEDFHBG	Mf	F	chr8	71058239	71563669	A	E	71310954	G2	36.226642555756435
OR91	ACEDFHBG	MGP	M	chr8	112237858	115429204	E	D	113833531	G1	42.85585352837376
OR91	ACEDFHBG	Pf	M	chr8	115662559	115688601	B	F	115675580	G2	44.07142651158995
OR91	ACEDFHBG	PGM	F	chr9	14477963	14512646	F	H	14495304.5	G1	3.374721836423277
OR91	ACEDFHBG	MGP	M	chr9	15441551	15508298	D	E	15474924.5	G1	1.584870883794895
OR91	ACEDFHBG	Mf	F	chr9	20941518	22976516	E	A	21959017	G2	7.784025110436647
OR91	ACEDFHBG	Pf	M	chr9	43555780	43566352	H	B	43561066	G2	14.274048208721108
OR91	ACEDFHBG	MGM	F	chr9	50091030	50170217	A	C	50130623.5	G1	30.960371639618387
OR91	ACEDFHBG	PGP	M	chr9	114557172	114581170	B	G	114569171	G1	49.84930681133214
OR91	ACEDFHBG	Pf	M	chr10	26431949	26455473	B	H	26443711	G2	6.578417533807585
OR91	ACEDFHBG	Mf	F	chr10	69693577	70729875	E	A	70211726	G2	36.94996986136234
OR91	ACEDFHBG	MGM	F	chr10	106813630	109456154	A	C	108134892	G1	56.25871852317024
OR91	ACEDFHBG	PGM	F	chr10	116371202	116395264	H	F	116383233	G1	62.5750152788046
OR91	ACEDFHBG	Pf	M	chr10	127251436	127283666	F	G	127267551	G2	61.4481896200194
OR91	ACEDFHBG	PGM	F	chr11	4508771	4538453	F	H	4523612	G1	0.3616636528028935
OR91	ACEDFHBG	Mf	F	chr11	20652120	23675817	E	A	22163968.5	G2	13.42248177493375
OR91	ACEDFHBG	PGM	F	chr11	74522718	74547635	H	F	74535176.5	G1	43.580470162748654
OR91	ACEDFHBG	Mf	F	chr11	93341776	93371113	A	E	93356444.5	G2	56.30121048323825
OR91	ACEDFHBG	Pf	M	chr11	109542829	109587341	F	G	109565085	G2	58.44820936138389
OR91	ACEDFHBG	MGM	F	chr12	60046383	60246357	A	C	60146370	G1	35.02968481792392
OR91	ACEDFHBG	PGM	F	chr12	82302838	82315535	H	F	82309186.5	G1	43.65363977630465
OR91	ACEDFHBG	Mf	F	chr12	105650941	105871352	C	D	105761146.5	G2	58.34408560581598
OR91	ACEDFHBG	MGM	F	chr13	22041095	25010633	A	C	23525864	G1	8.981314044605183
OR91	ACEDFHBG	Pf	M	chr13	112075121	112083405	B	H	112079263	G2	51.4218534438742
OR91	ACEDFHBG	Pf	M	chr14	62764840	62779467	B	F	62772153.5	G2	20.419179758864
OR91	ACEDFHBG	Mf	F	chr14	100024417	100041604	A	E	100033010.5	G2	47.80981502839405
OR91	ACEDFHBG	Mf	F	chr15	31282763	31338656	A	D	31310709.5	G2	13.562386980108533
OR91	ACEDFHBG	MGP	M	chr15	97855998	97859208	D	E	97857603	G1	43.701200596144
OR91	ACEDFHBG	PGP	M	chr15	99463581	99576513	G	B	99520047	G1	47.30958580411593
OR91	ACEDFHBG	Mf	F	chr16	66406352	67171801	E	C	66789076.5	G2	39.13653908660618
OR91	ACEDFHBG	PGP	M	chr16	74286253	74316815	B	G	74301534	G1	31.039335361582296
OR91	ACEDFHBG	PGM	F	chr17	53561164	53626276	H	F	53593720	G1	31.5026462654291
OR91	ACEDFHBG	Mf	F	chr18	21790469	24198152	C	D	22994310.5	G2	10.847850151720593
OR91	ACEDFHBG	Pf	M	chr18	38849506	38854618	B	F	38852062	G2	8.72820862442357
OR91	ACEDFHBG	MGP	M	chr18	47289776	47332711	D	E	47311243.5	G1	11.7585662574422
OR91	ACEDFHBG	PGM	F	chr19	22640409	22678269	F	H	22659339	G1	13.866460946578394
OR91	ACEDFHBG	MGP	M	chr19	41970336	42052827	D	E	42011581.5	G1	21.4127911207702
OR91	ACEDFHBG	Mf	F	chr19	42173169	42281427	E	A	42227298	G2	32.67305408821543
OR5164	FGDCHEAB	PGM	F	chr1	6814917	6830254	E	H	6822585.5	G1	1.2444982031555352
OR5164	FGDCHEAB	Mm	F	chr1	30020454	30042084	D	G	30031269	G2	11.2466276477099
OR5164	FGDCHEAB	MGM	F	chr1	39946479	39952893	G	F	39949686	G1	17.90235081374325
OR5164	FGDCHEAB	Pm	M	chr1	40543731	40620189	H	B	40581960	G2	14.106090474472575
OR5164	FGDCHEAB	Mm	F	chr1	132056126	132130838	F	D	132093482	G2	58.476618743258
OR5164	FGDCHEAB	MGP	M	chr1	168609715	168648738	D	C	168629226.5	G1	60.3545397718475
OR5164	FGDCHEAB	Pm	M	chr1	192404784	192463879	B	E	192434331.5	G2	79.47754982655842
OR5164	FGDCHEAB	PGM	F	chr2	13513146	13623355	E	H	13568250.5	G1	9.642905491471865
OR5164	FGDCHEAB	Mm	F	chr2	62392296	62432967	C	G	62412631.5	G2	36.98706023343255
OR5164	FGDCHEAB	Pm	M	chr2	69447535	69469026	H	A	69458280.5	G2	28.53922664917365
OR5164	FGDCHEAB	PGP	M	chr2	76430083	79182584	A	B	77806333.5	G1	34.90054249547925
OR5164	FGDCHEAB	MGM	F	chr2	153722342	153727751	G	F	153725046.5	G1	80.65326483195088
OR5164	FGDCHEAB	Pm	M	chr2	168249889	168271446	B	H	168260667.5	G2	66.75124123068868
OR5164	FGDCHEAB	Mm	F	chr2	170106022	170120609	F	C	170113315.5	G2	93.49715186837095
OR5164	FGDCHEAB	Mm	F	chr3	29959730	29961369	D	F	29960549.5	G2	13.801455046941651
OR5164	FGDCHEAB	PGM	F	chr3	73943908	74138628	H	E	74041268	G1	35.02109704641355
OR5164	FGDCHEAB	Mm	F	chr3	104607548	104875215	F	D	104741381.5	G2	46.83544303797474
OR5164	FGDCHEAB	Pm	M	chr3	108785583	108809525	E	B	108797554	G2	35.86523112026126
OR5164	FGDCHEAB	PGP	M	chr3	145527466	145600282	B	A	145563874	G1	56.64720362471555
OR5164	FGDCHEAB	Mm	F	chr4	56674834	56720355	F	D	56697594.5	G2	29.71669680530445
OR5164	FGDCHEAB	MGP	M	chr4	155348271	155378645	D	C	155363458	G1	71.5976518735319
OR5164	FGDCHEAB	Pm	M	chr5	74235536	77874629	E	B	76055082.5	G2	29.59614225437009
OR5164	FGDCHEAB	Mm	F	chr5	137634854	137715245	G	C	137675049.5	G2	72.00618707155485
OR5164	FGDCHEAB	MGM	F	chr6	16620244	16638337	F	G	16629290.5	G1	8.74020494273659
OR5164	FGDCHEAB	Mm	F	chr6	51448474	51510350	G	D	51479412	G2	27.176333862512422
OR5164	FGDCHEAB	PGP	M	chr6	101015294	101031851	B	A	101023572.5	G1	36.401092447363794
OR5164	FGDCHEAB	Mm	F	chr7	81603285	81642793	D	G	81623039	G2	38.5926500105361
OR5164	FGDCHEAB	Mm	F	chr8	10755248	10767008	D	G	10761128	G2	2.513609750293215
OR5164	FGDCHEAB	Pm	M	chr8	70945273	71007990	A	H	70976631.5	G2	22.954488405599747
OR5164	FGDCHEAB	Mm	F	chr8	112769503	112804527	G	C	112787015	G2	58.63171563425655
OR5164	FGDCHEAB	Mm	F	chr9	48774497	50250636	C	G	49512566.5	G2	29.507261501814508
OR5164	FGDCHEAB	MGM	F	chr9	60964269	60982569	G	F	60973419	G1	36.3221926266706
OR5164	FGDCHEAB	PGP	M	chr9	108123885	108402931	B	A	108263408	G1	44.45169673814762
OR5164	FGDCHEAB	Mm	F	chr9	112970267	112981074	F	C	112975670.5	G2	63.32321134507877
OR5164	FGDCHEAB	PGM	F	chr10	27105251	27299376	E	H	27202313.5	G1	14.95123839408539
OR5164	FGDCHEAB	Pm	M	chr10	68411167	68529413	H	A	68470290	G2	24.65340566606385
OR5164	FGDCHEAB	PGP	M	chr10	89035281	89066042	A	B	89050661.5	G1	32.1934903402205
OR5164	FGDCHEAB	Mm	F	chr11	19206940	19235115	D	F	19221027.5	G2	12.332018664002584
OR5164	FGDCHEAB	MGM	F	chr11	32662518	32665937	F	G	32664227.5	G1	18.26401446654615
OR5164	FGDCHEAB	MGM	F	chr11	94310035	94340567	G	F	94325301	G1	57.274255531429446
OR5164	FGDCHEAB	Pm	M	chr11	114584985	114646607	H	B	114615796	G2	65.00575341703765
OR5164	FGDCHEAB	PGP	M	chr11	116182921	116214870	B	A	116198895.5	G1	66.54676628836945
OR5164	FGDCHEAB	PGM	F	chr12	17121697	17159642	H	E	17140669.5	G1	11.6178329922964
OR5164	FGDCHEAB	Mm	F	chr12	26339566	26352967	F	D	26346266.5	G2	13.86731164402255
OR5164	FGDCHEAB	MGP	M	chr12	46154311	51257201	D	C	48705756	G1	11.970071957792971
OR5164	FGDCHEAB	PGM	F	chr12	86713065	86754348	E	H	86733706.5	G1	46.1983221029504
OR5164	FGDCHEAB	Pm	M	chr12	98727521	98866275	H	B	98796898	G2	32.13222813759978
OR5164	FGDCHEAB	PGP	M	chr13	100733009	100948009	A	B	100840509	G1	39.00522762322449
OR5164	FGDCHEAB	MGP	M	chr13	102168166	102206193	D	C	102187179.5	G1	40.55086134286786
OR5164	FGDCHEAB	Mm	F	chr14	35191607	35227949	F	C	35209778	G2	12.591223361318711
OR5164	FGDCHEAB	Mm	F	chr14	86547942	86548549	C	F	86548245.5	G2	40.08438818565405
OR5164	FGDCHEAB	MGM	F	chr15	57406991	57420183	F	G	57413587	G1	27.0662105219418
OR5164	FGDCHEAB	Pm	M	chr15	88067416	88248121	B	E	88157768.5	G2	31.045140151670115
OR5164	FGDCHEAB	Mm	F	chr16	8056532	8074380	F	C	8065456	G2	2.5479741552046673
OR5164	FGDCHEAB	PGM	F	chr16	39127949	39193886	E	H	39160917.5	G1	27.29934580022782
OR5164	FGDCHEAB	MGP	M	chr16	42701397	43132124	C	D	42916760.5	G1	17.90235081374325
OR5164	FGDCHEAB	Pm	M	chr16	95039814	95207756	H	B	95123785	G2	46.26294004649468
OR5164	FGDCHEAB	Mm	F	chr17	9117298	9135305	F	D	9126301.5	G2	4.267321942761026
OR5164	FGDCHEAB	MGP	M	chr17	16455237	16480305	D	C	16467771	G1	4.836580347566585
OR5164	FGDCHEAB	Pm	M	chr17	72439691	72449327	A	H	72444509	G2	32.0077311059326
OR5164	FGDCHEAB	MGM	F	chr18	57543992	57560479	F	G	57552235.5	G1	35.3833711807243
OR5164	FGDCHEAB	PGM	F	chr18	69021603	69066308	H	E	69043955.5	G1	41.89270644966845
OR5164	FGDCHEAB	Mm	F	chr18	70269628	70289343	G	C	70279485.5	G2	44.4929901914725
OR5164	FGDCHEAB	Pm	M	chr18	73203436	73534195	E	B	73368815.5	G2	31.410919331871373
OR5164	FGDCHEAB	PGP	M	chr18	82649903	83919390	B	A	83284646.5	G1	45.207956600361584
OR5164	FGDCHEAB	Mm	F	chr19	30009573	30032925	F	D	30021249	G2	22.0295434695309
OR5164	FGDCHEAB	PGM	F	chr19	44221558	44375685	H	E	44298621.5	G1	33.81555153707053
OR5164	FGDCHEAB	Mm	F	chrX	126814168	126886341	F	D	126850254.5	G2	49.357928538392244
OR739	CFEDHABG	Pm	M	chr1	22836885	22837019	G	A	22836952	G2	3.463328603678825
OR739	CFEDHABG	MGP	M	chr1	40588305	40598251	E	D	40593278	G1	14.21963913580915
OR739	CFEDHABG	MGP	M	chr1	129270339	129273669	D	E	129272004	G1	46.71488848704045
OR739	CFEDHABG	Mm	F	chr1	146992712	147042689	E	F	147017700.5	G2	66.23050537478125
OR739	CFEDHABG	Mm	F	chr2	43698162	43711554	F	D	43704858	G2	27.172360147332842
OR739	CFEDHABG	Pm	M	chr2	61716435	61944548	B	H	61830491.5	G2	24.61278043465949
OR739	CFEDHABG	Mm	F	chr2	117601676	117644047	D	F	117622861.5	G2	62.02883143328965
OR739	CFEDHABG	MGM	F	chr2	159884360	159935637	F	C	159909998.5	G1	84.5524229112881
OR739	CFEDHABG	Pm	M	chr2	165404190	165551368	H	B	165477779	G2	63.69192107475555
OR739	CFEDHABG	PGM	F	chr3	57863675	58282226	H	A	58072950.5	G1	30.444366479761
OR739	CFEDHABG	Pm	M	chr3	136137864	136668872	A	B	136403368	G2	49.435834439253966
OR739	CFEDHABG	Mm	F	chr3	143242703	143256367	F	D	143249535	G2	71.1271850512357
OR739	CFEDHABG	PGP	M	chr3	159112154	159152804	B	G	159132479	G1	68.77637130801685
OR739	CFEDHABG	Mm	F	chr4	13824248	13897672	E	C	13860960	G2	7.431457827757548
OR739	CFEDHABG	PGP	M	chr4	22101662	22119077	B	G	22110369.5	G1	5.6251172807862
OR739	CFEDHABG	Pm	M	chr4	98363839	98392837	G	H	98378338	G2	34.824321026798046
OR739	CFEDHABG	Mm	F	chr4	126539172	127537225	C	E	127038198.5	G2	60.15672091621458
OR739	CFEDHABG	PGP	M	chr5	67072239	67074861	G	B	67073550	G1	25.1713362291729
OR739	CFEDHABG	Pm	M	chr5	120006315	120047998	B	A	120027156.5	G2	44.1629584645652
OR739	CFEDHABG	Mm	F	chr6	81112152	81432014	E	C	81272083	G2	38.199422183306275
OR739	CFEDHABG	PGM	F	chr6	102239282	102252672	H	A	102245977	G1	50.8925231867797
OR739	CFEDHABG	Pm	M	chr6	144410444	144412694	A	G	144411569	G2	59.82478534254103
OR739	CFEDHABG	Pm	M	chr7	30153655	30196216	A	G	30174935.5	G2	8.86075949367089
OR739	CFEDHABG	PGP	M	chr7	63670813	63683682	G	B	63677247.5	G1	23.6988898486475
OR739	CFEDHABG	MGP	M	chr7	91216549	91329836	E	D	91273192.5	G1	36.22664255575649
OR739	CFEDHABG	Pm	M	chr7	138537134	138671783	B	H	138604458.5	G2	58.92263075428174
OR739	CFEDHABG	MGM	F	chr8	26267097	26286958	F	C	26277027.5	G1	12.736093287690906
OR739	CFEDHABG	PGP	M	chr8	65169300	65201062	B	G	65185181	G1	20.384535206492103
OR739	CFEDHABG	MGM	F	chr8	111098416	111130586	C	F	111114501	G1	57.5553660764618
OR739	CFEDHABG	Mm	F	chr8	116805807	116831962	F	E	116818884.5	G2	62.0345864564842
OR739	CFEDHABG	PGP	M	chr8	126829588	126842278	G	B	126835933	G1	57.37628566603775
OR739	CFEDHABG	PGM	F	chr9	20318285	20355339	H	A	20336812	G1	7.1729957805907105
OR739	CFEDHABG	MGM	F	chr9	27917133	27948977	F	C	27933055	G1	11.436950247128122
OR739	CFEDHABG	Mm	F	chr9	47560613	47931449	C	D	47746031	G2	28.20976491862561
OR739	CFEDHABG	PGM	F	chr9	117256429	117297923	A	H	117277176	G1	68.11667301869309
OR739	CFEDHABG	Pm	M	chr10	63924824	63965144	G	H	63944984	G2	21.48743740792355
OR739	CFEDHABG	PGM	F	chr10	114168238	114172075	H	A	114170156.5	G1	60.89258763042275
OR739	CFEDHABG	MGM	F	chr10	119626674	119629137	C	F	119627905.5	G1	65.4908640596977
OR739	CFEDHABG	Pm	M	chr11	28206155	28410946	G	A	28308550.5	G2	10.210686055481993
OR739	CFEDHABG	Mm	F	chr11	33617110	34135576	E	C	33876343	G2	18.926701870183912
OR739	CFEDHABG	PGM	F	chr11	44355051	44446088	A	H	44400569.5	G1	26.22316034684557
OR739	CFEDHABG	Mm	F	chr12	9871019	9906081	E	F	9888550	G2	3.814041818535515
OR739	CFEDHABG	MGM	F	chr12	15860057	15865670	F	C	15862863.5	G1	9.18038438984538
OR739	CFEDHABG	Pm	M	chr12	65950018	65996558	H	B	65973288	G2	16.335141651597365
OR739	CFEDHABG	PGP	M	chr12	80836472	80876181	B	G	80856326.5	G1	22.715544122578002
OR739	CFEDHABG	Mm	F	chr12	98394593	98791482	C	E	98593037.5	G2	54.18975003848566
OR739	CFEDHABG	MGP	M	chr12	105218196	105224292	E	D	105221244	G1	38.2201282971394
OR739	CFEDHABG	PGP	M	chr13	71595461	71604688	G	B	71600074.5	G1	25.4823625715328
OR739	CFEDHABG	MGP	M	chr13	76737292	77019552	D	E	76878422	G1	28.450874020494297
OR739	CFEDHABG	Pm	M	chr13	83917881	83950013	B	A	83933947	G2	29.96760080479996
OR739	CFEDHABG	MGP	M	chr14	40216568	40243579	D	E	40230073.5	G1	9.101868595539486
OR739	CFEDHABG	PGM	F	chr14	59766377	59956945	H	A	59861661	G1	26.27479328512721
OR739	CFEDHABG	Mm	F	chr14	69410059	69410671	E	F	69410365	G2	31.52221983380755
OR739	CFEDHABG	MGM	F	chr14	118905221	118912866	F	C	118909043.5	G1	56.3338073679961
OR739	CFEDHABG	MGM	F	chr15	12497639	12520661	F	C	12509150	G1	5.6660638939119945
OR739	CFEDHABG	MGP	M	chr16	80873408	80899242	E	D	80886325	G1	33.4523405405649
OR739	CFEDHABG	Pm	M	chr16	91004936	91014269	A	G	91009602.5	G2	40.6658205277341
OR739	CFEDHABG	MGM	F	chr17	69414811	69424404	C	F	69419607.5	G1	41.617499385169324
OR739	CFEDHABG	Mm	F	chr17	69932146	69941528	F	D	69936837	G2	42.85714285714295
OR739	CFEDHABG	PGM	F	chr17	85736302	85749958	A	H	85743130	G1	53.34538878842685
OR739	CFEDHABG	PGM	F	chr18	25970703	26025818	A	H	25998260.5	G1	13.294419570900068
OR739	CFEDHABG	MGM	F	chr18	30012165	30043690	C	F	30027927.5	G1	16.499830863049198
OR739	CFEDHABG	Pm	M	chr18	30549300	30584153	H	G	30566726.5	G2	5.48523206751055
OR739	CFEDHABG	Mm	F	chr18	70212238	70213854	F	D	70213046	G2	44.3498846445277
OR739	CFEDHABG	MGP	M	chr19	28067039	31888871	E	D	29977955	G1	12.442096596980084
OR739	CFEDHABG	PGM	F	chr19	48646963	48726533	A	H	48686748	G1	38.45172454598346
OR739	CFEDHABG	Mm	F	chrX	162772256	162786247	E	F	162779251.5	G2	69.2968099415393
OR1237	CFHBGADE	Mm	F	chr1	11827604	12142283	H	C	11984943.5	G2	2.662400057532485
OR1237	CFHBGADE	PGM	F	chr1	94550860	94588494	G	A	94569677	G1	45.92467417632125
OR1237	CFHBGADE	MGM	F	chr1	124019794	124041784	C	F	124030789	G1	54.79204339963835
OR1237	CFHBGADE	Mm	F	chr1	174637112	174644377	F	B	174640744.5	G2	84.81012658227846
OR1237	CFHBGADE	PGM	F	chr1	192490591	192727841	A	G	192609216	G1	96.98574373979599
OR1237	CFHBGADE	PGM	F	chr2	10668180	10714982	G	A	10691581	G1	7.072672001674695
OR1237	CFHBGADE	Mm	F	chr2	12412536	14316678	B	C	13364607	G2	9.482010345259589
OR1237	CFHBGADE	Mm	F	chr2	64577686	64774105	C	B	64675895.5	G2	38.80335030374701
OR1237	CFHBGADE	Mm	F	chr2	147950646	150457743	B	C	149204194.5	G2	78.42073538276077
OR1237	CFHBGADE	PGP	M	chr3	8610094	8763184	D	E	8686639	G1	0.421940928270042
OR1237	CFHBGADE	Mm	F	chr3	65450569	66041817	B	C	65746193	G2	32.72794289193448
OR1237	CFHBGADE	MGM	F	chr4	10858366	10882488	F	C	10870427	G1	4.944315532795501
OR1237	CFHBGADE	MGM	F	chr4	98397928	98401933	C	F	98399930.5	G1	45.87100663050035
OR1237	CFHBGADE	Mm	F	chr5	15879147	15879245	B	C	15879196	G2	5.791847338725921
OR1237	CFHBGADE	MGM	F	chr5	41015561	41102440	C	F	41059000.5	G1	22.24231464737795
OR1237	CFHBGADE	Mm	F	chr5	90422926	90440384	F	B	90431655	G2	39.7755215083593
OR1237	CFHBGADE	Pm	M	chr6	7463259	11168918	A	D	9316088.5	G2	1.7480409885473172
OR1237	CFHBGADE	Mm	F	chr6	21015276	25780171	C	B	23397723.5	G2	13.682941531042827
OR1237	CFHBGADE	MGP	M	chr6	135205471	135225866	B	H	135215668.5	G1	51.6310147702108
OR1237	CFHBGADE	Pm	M	chr6	143100913	144206581	D	A	143653747	G2	59.014606613650514
OR1237	CFHBGADE	Mm	F	chr7	73718523	74503074	C	B	74110798.5	G2	31.584374634647034
OR1237	CFHBGADE	Pm	M	chr7	133186011	133973163	E	A	133579587	G2	53.91664957060033
OR1237	CFHBGADE	MGP	M	chr7	151355082	151356338	B	H	151355710	G1	77.64415106792995
OR1237	CFHBGADE	Mm	F	chr8	17559561	17801602	C	H	17680581.5	G2	7.855667418086528
OR1237	CFHBGADE	MGP	M	chr8	25649535	25664965	H	B	25657250	G1	4.6544259081584745
OR1237	CFHBGADE	Pm	M	chr8	61796580	67542703	A	D	64669641.5	G2	20.1649365791648
OR1237	CFHBGADE	MGP	M	chr8	115662256	115772305	B	H	115717280.5	G1	44.33802951246235
OR1237	CFHBGADE	Mm	F	chr8	117736551	117750246	H	F	117743398.5	G2	63.46858044329105
OR1237	CFHBGADE	PGP	M	chr8	120136633	121053451	D	E	120595042	G1	50.777649018439085
OR1237	CFHBGADE	MGM	F	chr9	32243301	32267523	F	C	32255412	G1	17.7481388306586
OR1237	CFHBGADE	PGP	M	chr9	32361947	32411038	E	D	32386492.5	G1	5.711771787641543
OR1237	CFHBGADE	Mm	F	chr9	40169896	40240855	C	H	40205375.5	G2	23.247778845645918
OR1237	CFHBGADE	MGP	M	chr9	83752875	83868348	H	B	83810611.5	G1	34.02830219393235
OR1237	CFHBGADE	Pm	M	chr9	96849932	98789082	D	A	97819507	G2	38.276069921639554
OR1237	CFHBGADE	Pm	M	chr10	103846007	103856331	E	G	103851169	G2	39.2602549628319
OR1237	CFHBGADE	MGP	M	chr10	117956343	118140990	H	B	118048666.5	G1	49.36708860759484
OR1237	CFHBGADE	PGM	F	chr11	8450199	8476784	G	A	8463491.5	G1	3.5155455901721453
OR1237	CFHBGADE	Pm	M	chr11	11182098	11615372	A	E	11398735	G2	4.038577456298977
OR1237	CFHBGADE	Mm	F	chr11	20547741	20578672	C	H	20563206.5	G2	12.71850512356845
OR1237	CFHBGADE	Mm	F	chr11	63476255	63498166	H	C	63487210.5	G2	36.590669420564154
OR1237	CFHBGADE	Pm	M	chr11	81818416	81992101	E	A	81905258.5	G2	41.57037826316739
OR1237	CFHBGADE	MGM	F	chr11	87733970	87788311	C	F	87761140.5	G1	50.533098558128145
OR1237	CFHBGADE	Mm	F	chr11	109260623	109387726	F	H	109324174.5	G2	67.87085328036406
OR1237	CFHBGADE	PGM	F	chr12	25863125	25864086	A	G	25863605.5	G1	12.636131396339
OR1237	CFHBGADE	Pm	M	chr12	40748437	40792228	G	E	40770332.5	G2	8.805709609601031
OR1237	CFHBGADE	MGM	F	chr12	82302838	82315734	F	C	82309286	G1	43.65552102558587
OR1237	CFHBGADE	PGP	M	chr12	103460988	104182081	E	D	103821534.5	G1	36.35810494835156
OR1237	CFHBGADE	PGM	F	chr13	46012303	46153610	G	A	46082956.5	G1	25.08152221410575
OR1237	CFHBGADE	Pm	M	chr13	102139619	107892241	A	D	105015930	G2	44.74764294770442
OR1237	CFHBGADE	Mm	F	chr14	55841053	57888114	B	C	56864583.5	G2	23.760749076443165
OR1237	CFHBGADE	PGM	F	chr14	103762888	103955210	A	G	103859049	G1	50.813743218806465
OR1237	CFHBGADE	MGM	F	chr14	118089914	118100508	C	F	118095211	G1	55.5523632165347
OR1237	CFHBGADE	Pm	M	chr15	59903739	59932834	A	E	59918286.5	G2	13.47441846079555
OR1237	CFHBGADE	MGM	F	chr15	59903739	59932834	C	F	59918286.5	G1	29.949309683443012
OR1237	CFHBGADE	MGM	F	chr16	6460192	6464620	F	C	6462406	G1	0.663050030138638
OR1237	CFHBGADE	Mm	F	chr16	34001656	34186976	C	H	34094316	G2	24.872536921938366
OR1237	CFHBGADE	Pm	M	chr16	42280826	42298248	A	E	42289537	G2	17.54068716094035
OR1237	CFHBGADE	PGM	F	chr17	30718047	30744966	G	A	30731506.5	G1	16.355874518557947
OR1237	CFHBGADE	Mm	F	chr17	68147652	68175651	H	C	68161651.5	G2	40.02999102162195
OR1237	CFHBGADE	Mm	F	chr18	28286200	28312766	B	F	28299483	G2	15.50455042384915
OR1237	CFHBGADE	PGP	M	chr18	81774776	82516482	D	E	82145629	G1	43.378591275464515
OR1237	CFHBGADE	MGP	M	chr19	3643461	3657912	H	B	3650686.5	G1	0.060277275467149
OR1237	CFHBGADE	PGP	M	chr19	35344009	35439710	E	D	35391859.5	G1	16.24779684832015
OR1237	CFHBGADE	MGM	F	chrX	139773177	139814949	C	F	139794063	G1	60.083546354704694
OR3410	BFAEDHCG	MGM	F	chr1	34424288	34438718	F	B	34431503	G1	13.524302114821051
OR3410	BFAEDHCG	MGM	F	chr1	140279142	140282195	B	F	140280668.5	G1	63.7783693278883
OR3410	BFAEDHCG	Mf	F	chr1	154778970	154803259	F	A	154791114.5	G2	68.05304400241104
OR3410	BFAEDHCG	PGP	M	chr1	167477894	167489327	G	C	167483610.5	G1	59.90181697969685
OR3410	BFAEDHCG	Mf	F	chr2	4865026	4897675	E	F	4881350.5	G2	1.262246142980275
OR3410	BFAEDHCG	PGP	M	chr2	47138730	47162200	G	C	47150465	G1	18.19551539507545
OR3410	BFAEDHCG	Pf	M	chr2	71343090	71433238	C	H	71388164	G2	29.78370340429463
OR3410	BFAEDHCG	Mf	F	chr3	142913055	142936322	B	E	142924688.5	G2	70.70524412296575
OR3410	BFAEDHCG	MGP	M	chr3	148211904	150564388	E	A	149388146	G1	59.272197740642156
OR3410	BFAEDHCG	PGP	M	chr3	155095462	155342117	C	G	155218789.5	G1	64.8544380197065
OR3410	BFAEDHCG	Mf	F	chr4	46802557	46910032	E	F	46856294.5	G2	25.102586380350505
OR3410	BFAEDHCG	Pf	M	chr4	48280522	48301794	D	C	48291158	G2	17.425641993849098
OR3410	BFAEDHCG	MGM	F	chr4	75793040	75830206	F	B	75811623	G1	35.98553345388795
OR3410	BFAEDHCG	Mf	F	chr4	142625546	147487273	B	A	145056409.5	G2	76.2754524841926
OR3410	BFAEDHCG	Mf	F	chr5	7622866	7624169	A	F	7623517.5	G2	1.07795623716973
OR3410	BFAEDHCG	PGP	M	chr5	76114158	76131253	G	C	76122705.5	G1	29.8997688218845
OR3410	BFAEDHCG	Mf	F	chr5	97317042	97366827	F	A	97341934.5	G2	43.758817750320475
OR3410	BFAEDHCG	MGP	M	chr5	117978110	117979230	A	E	117978670	G1	42.217583629938844
OR3410	BFAEDHCG	PGP	M	chr6	8431910	8467178	G	C	8449544	G1	1.3600694499346462
OR3410	BFAEDHCG	Mf	F	chr6	98214227	98241801	B	E	98228014	G2	48.3993070092035
OR3410	BFAEDHCG	MGP	M	chr6	135606191	135607348	E	A	135606769.5	G1	51.898734177215204
OR3410	BFAEDHCG	Mf	F	chr7	38936941	38958668	F	E	38947804.5	G2	16.21458710066305
OR3410	BFAEDHCG	MGP	M	chr7	73668875	74853089	E	A	74260982	G1	25.903951865485304
OR3410	BFAEDHCG	MGM	F	chr8	40732352	40767424	B	F	40749888	G1	23.698497833347602
OR3410	BFAEDHCG	Mf	F	chr8	59937145	59953221	F	A	59945183	G2	31.126308785574775
OR3410	BFAEDHCG	Pf	M	chr8	70445077	70458874	H	C	70451975.5	G2	22.36286919831225
OR3410	BFAEDHCG	Mf	F	chr8	105181359	105187583	A	F	105184471	G2	52.327158507943395
OR3410	BFAEDHCG	MGM	F	chr8	121585354	121620887	F	B	121603120.5	G1	68.08565378732612
OR3410	BFAEDHCG	PGP	M	chr8	127515991	127516686	C	G	127516338.5	G1	57.69641999233675
OR3410	BFAEDHCG	Pf	M	chr9	50091030	50170217	D	C	50130623.5	G2	18.23795747081984
OR3410	BFAEDHCG	MGM	F	chr9	57527846	57539864	B	F	57533855	G1	34.2844613744989
OR3410	BFAEDHCG	Mf	F	chr9	70156363	70182654	F	E	70169508.5	G2	40.807715491259735
OR3410	BFAEDHCG	PGP	M	chr9	122958605	122978770	C	G	122968687.5	G1	60.96221817834022
OR3410	BFAEDHCG	Pf	M	chr10	20388289	20454335	D	C	20421312	G2	4.0088455882414245
OR3410	BFAEDHCG	Mf	F	chr10	26459936	26578018	E	B	26518977	G2	13.892807026136119
OR3410	BFAEDHCG	PGP	M	chr10	26584778	26608431	C	G	26596604.5	G1	6.99039225223684
OR3410	BFAEDHCG	Pf	M	chr10	121204340	121234580	G	H	121219460	G2	55.75647980711265
OR3410	BFAEDHCG	MGP	M	chr11	42580410	42613382	E	A	42596896	G1	16.66787677767985
OR3410	BFAEDHCG	Pf	M	chr11	58863585	58912524	G	D	58888054.5	G2	28.63170584689575
OR3410	BFAEDHCG	PGM	F	chr11	66116173	66130367	D	H	66123270	G1	38.4789851031847
OR3410	BFAEDHCG	Mf	F	chr11	66312610	66327195	A	F	66319902.5	G2	38.6106854591563
OR3410	BFAEDHCG	MGM	F	chr11	89469503	89501282	F	B	89485392.5	G1	52.687937208204005
OR3410	BFAEDHCG	Pf	M	chr11	116490389	116518243	H	G	116504316	G2	67.57378783334435
OR3410	BFAEDHCG	Mf	F	chr12	46059482	46072022	F	A	46065752	G2	28.51115129596145
OR3410	BFAEDHCG	Pf	M	chr13	35931152	35939986	D	G	35935569	G2	8.57506672076799
OR3410	BFAEDHCG	Mf	F	chr13	38714748	38748182	A	B	38731465	G2	17.25347880938665
OR3410	BFAEDHCG	Mf	F	chr13	108627765	108700622	B	A	108664193.5	G2	60.45810729355025
OR3410	BFAEDHCG	Mf	F	chr14	67543894	67805176	E	B	67674535	G2	30.494920171312383
OR3410	BFAEDHCG	PGM	F	chr14	94823873	95528057	H	D	95175965	G1	44.003001671817074
OR3410	BFAEDHCG	Pf	M	chr14	97015759	99644489	D	C	98330124	G2	37.65095125413404
OR3410	BFAEDHCG	PGP	M	chr14	105343852	105358051	C	G	105350951.5	G1	41.52626693787915
OR3410	BFAEDHCG	Mf	F	chr15	46574051	55313178	E	B	50943614.5	G2	22.879355619682254
OR3410	BFAEDHCG	Mf	F	chr16	21876324	21890945	E	F	21883634.5	G2	13.687067683789149
OR3410	BFAEDHCG	PGP	M	chr16	31845260	31858672	G	C	31851966	G1	9.70464135021097
OR3410	BFAEDHCG	MGM	F	chr16	42238923	42277844	F	B	42258383.5	G1	29.355033152501548
OR3410	BFAEDHCG	Pf	M	chr16	71813042	71833164	C	D	71823103	G2	29.0055062748641
OR3410	BFAEDHCG	PGM	F	chr17	6951959	7076479	D	H	7014219	G1	2.8482868061719855
OR3410	BFAEDHCG	Mf	F	chr17	48256347	48265774	F	A	48261060.5	G2	26.94394213381555
OR3410	BFAEDHCG	MGP	M	chr17	63851568	64043847	A	E	63947707.5	G1	25.256178420735363
OR3410	BFAEDHCG	PGM	F	chr18	18654834	19204881	D	H	18929857.5	G1	9.594387833908277
OR3410	BFAEDHCG	Mf	F	chr18	60522644	60644075	E	B	60583359.5	G2	37.5819681294586
OR3410	BFAEDHCG	Pf	M	chr18	76008071	76031944	H	C	76020007.5	G2	35.649249972318344
OR3410	BFAEDHCG	Pf	M	chr19	50449730	50484183	C	D	50466956.5	G2	30.76959832091344
OR3410	BFAEDHCG	MGM	F	chr19	55923076	55926004	F	B	55924540	G1	44.8169076072948
OR3410	BFAEDHCG	Mf	F	chrX	20318842	20319213	A	F	20319027.5	G2	12.57066781395935
OR3410	BFAEDHCG	PGM	F	chrX	69452856	69597094	H	D	69524975	G1	31.059289547921487
OR5030	CHDFBEAG	Mm	F	chr1	48640128	48646634	H	F	48643381	G2	24.17118746232665
OR5030	CHDFBEAG	MGP	M	chr1	91892780	91896306	F	D	91894543	G1	38.72608374500215
OR5030	CHDFBEAG	PGM	F	chr1	178545834	178595902	E	B	178570868	G1	87.23922553608394
OR5030	CHDFBEAG	Pm	M	chr1	194360307	194364399	B	A	194362353	G2	83.59305745544475
OR5030	CHDFBEAG	PGM	F	chr2	48796000	53723297	E	B	51259648.5	G1	32.320321588125935
OR5030	CHDFBEAG	MGP	M	chr2	127952179	127994936	F	D	127973557.5	G1	47.19710669077755
OR5030	CHDFBEAG	PGM	F	chr2	158862953	159022589	B	E	158942771	G1	82.94635722079
OR5030	CHDFBEAG	Mm	F	chr3	8988275	9036168	H	D	9012221.5	G2	0.6207030591220424
OR5030	CHDFBEAG	MGP	M	chr3	9077985	9335874	D	F	9206929.5	G1	1.1452682338758278
OR5030	CHDFBEAG	PGP	M	chr3	35826793	35846997	G	A	35836895	G1	8.3785412899337
OR5030	CHDFBEAG	Mm	F	chr3	107755505	107815201	F	C	107785353	G2	48.40265220012055
OR5030	CHDFBEAG	Pm	M	chr3	131839733	133771703	A	B	132805718	G2	47.822347250093735
OR5030	CHDFBEAG	PGM	F	chr3	148728333	148751135	B	E	148739734	G1	75.87514506428366
OR5030	CHDFBEAG	Mm	F	chr4	63175980	63217236	H	F	63196608	G2	31.7692312581433
OR5030	CHDFBEAG	Pm	M	chr4	115797290	115812444	G	E	115804867	G2	39.843279083785404
OR5030	CHDFBEAG	Mm	F	chr4	125597607	125615955	F	C	125606781	G2	58.6945993544354
OR5030	CHDFBEAG	PGP	M	chr5	31082662	31090797	G	A	31086729.5	G1	7.172995780590715
OR5030	CHDFBEAG	MGP	M	chr5	53666042	53679342	F	D	53672692	G1	18.880817329190748
OR5030	CHDFBEAG	Mm	F	chr5	72341972	72384545	D	H	72363258.5	G2	35.02109704641345
OR5030	CHDFBEAG	Mm	F	chr5	127814736	127841330	H	D	127828033	G2	63.36834868304765
OR5030	CHDFBEAG	PGP	M	chr5	137319695	137322755	A	G	137321225	G1	56.819564403737644
OR5030	CHDFBEAG	MGM	F	chr6	36375937	36414248	C	H	36395092.5	G1	20.1068943259557
OR5030	CHDFBEAG	Mm	F	chr6	36960317	36985261	H	F	36972789	G2	20.6301238486069
OR5030	CHDFBEAG	MGP	M	chr6	86138727	86140825	F	D	86139776	G1	28.19148890134775
OR5030	CHDFBEAG	PGP	M	chr6	108185717	108200123	G	A	108192920	G1	38.697922155761646
OR5030	CHDFBEAG	Mm	F	chr6	136431739	136656667	D	C	136544203	G2	70.73540875451194
OR5030	CHDFBEAG	Mm	F	chr7	105669952	105672186	F	H	105671069	G2	49.62817256286115
OR5030	CHDFBEAG	MGM	F	chr7	118201523	118325717	H	C	118263620	G1	52.01928872814953
OR5030	CHDFBEAG	Pm	M	chr7	146263607	146266930	E	G	146265268.5	G2	70.42705088299834
OR5030	CHDFBEAG	Mm	F	chr8	28245239	28264564	F	H	28254901.5	G2	13.655307143555799
OR5030	CHDFBEAG	MGM	F	chr8	46128788	46157840	H	C	46143314	G1	25.606520655144102
OR5030	CHDFBEAG	PGP	M	chr8	78521819	78576044	G	A	78548931.5	G1	24.748913840538002
OR5030	CHDFBEAG	Mm	F	chr8	121301184	123680240	C	D	122490712	G2	68.93342245006346
OR5030	CHDFBEAG	Pm	M	chr8	127516686	127536426	A	B	127526556	G2	57.93934327893995
OR5030	CHDFBEAG	PGM	F	chr9	13823073	13875782	B	E	13849427.5	G1	2.932171955996405
OR5030	CHDFBEAG	Pm	M	chr9	66049765	66051757	E	G	66050761	G2	26.10006027727545
OR5030	CHDFBEAG	MGP	M	chr9	119247258	119277725	D	F	119262491.5	G1	56.2073185853558
OR5030	CHDFBEAG	PGP	M	chr9	123438212	123441994	G	A	123440103	G1	61.4664986234432
OR5030	CHDFBEAG	MGP	M	chr10	52822324	52830493	F	D	52826408.5	G1	17.0489773923759
OR5030	CHDFBEAG	Pm	M	chr10	86073616	86407575	A	B	86240595.5	G2	30.229344006981847
OR5030	CHDFBEAG	Pm	M	chr11	32327699	32371894	E	A	32349796.5	G2	12.69005155661325
OR5030	CHDFBEAG	MGP	M	chr11	52808214	52820146	D	F	52814180	G1	24.022518936997805
OR5030	CHDFBEAG	Pm	M	chr11	116257217	116277981	A	B	116267599	G2	66.97401924970418
OR5030	CHDFBEAG	PGP	M	chr12	40748437	40792228	A	G	40770332.5	G1	8.805709609601031
OR5030	CHDFBEAG	Pm	M	chr12	88178987	88191252	G	E	88185119.5	G2	27.27767544411255
OR5030	CHDFBEAG	Mm	F	chr13	5675848	5741013	C	D	5708430.5	G2	0.3013863773357446
OR5030	CHDFBEAG	Pm	M	chr13	99183525	100948009	E	A	100065767	G2	37.914406268836686
OR5030	CHDFBEAG	PGP	M	chr13	102523508	102555950	A	G	102539729	G1	41.208602505884336
OR5030	CHDFBEAG	MGP	M	chr14	22364196	22382926	D	F	22373561	G1	1.517387198325858
OR5030	CHDFBEAG	Mm	F	chr14	39927798	39961495	F	C	39944646.5	G2	15.33714898805885
OR5030	CHDFBEAG	MGM	F	chr15	36369198	36380092	C	H	36374645	G1	15.49831247212969
OR5030	CHDFBEAG	PGP	M	chr16	91609822	91620263	A	G	91615042.5	G1	41.88235135059385
OR5030	CHDFBEAG	MGP	M	chr16	96778594	96809500	F	D	96794047	G1	49.04525329259047
OR5030	CHDFBEAG	Mm	F	chr17	70814474	70824656	F	H	70819565	G2	43.45991561181445
OR5030	CHDFBEAG	PGM	F	chr18	5395236	10778642	B	E	8086939	G1	1.2100687982402878
OR5030	CHDFBEAG	Mm	F	chr18	14529896	14572610	D	H	14551253	G2	5.967450271247742
OR5030	CHDFBEAG	Pm	M	chr18	26235050	26827928	E	A	26531489	G2	4.40024110910187
OR5030	CHDFBEAG	PGP	M	chr18	75011814	75025688	A	G	75018751	G1	34.07148533949025
OR5030	CHDFBEAG	PGP	M	chr19	28844100	28866851	A	G	28855475.5	G1	12.101679096602101
OR5030	CHDFBEAG	MGM	F	chrX	68073962	68169132	C	H	68121547	G1	29.98449701966092
OR5030	CHDFBEAG	Mm	F	chrX	97556658	97591267	H	D	97573962.5	G2	41.87395588798768
OR5080	HCGABEFD	Mm	F	chr1	40141820	40177356	G	H	40159588	G2	18.087083614347954
OR5080	HCGABEFD	Pm	M	chr1	42895744	42919816	F	B	42907780	G2	17.17297393807975
OR5080	HCGABEFD	PGM	F	chr1	101829923	102311309	B	E	102070616	G1	48.526744475778194
OR5080	HCGABEFD	Mm	F	chr1	180644043	180707877	H	G	180675960	G2	87.72264610484406
OR5080	HCGABEFD	MGP	M	chr2	27687324	27762080	A	G	27724702	G1	10.712208575263476
OR5080	HCGABEFD	Pm	M	chr2	71515243	71521920	E	D	71518581.5	G2	30.45317362846495
OR5080	HCGABEFD	MGP	M	chr2	130156015	130178355	G	A	130167185	G1	49.3882934672359
OR5080	HCGABEFD	Mm	F	chr2	159412681	159432011	A	C	159422346	G2	83.89961970046251
OR5080	HCGABEFD	PGP	M	chr2	170521619	170549570	D	F	170535594.5	G1	69.36470528297471
OR5080	HCGABEFD	Mm	F	chr3	31973459	32004494	C	A	31988976.5	G2	16.29840043395125
OR5080	HCGABEFD	PGM	F	chr3	38804017	38804203	B	E	38804110	G1	20.35077506281505
OR5080	HCGABEFD	MGP	M	chr3	101307901	101309715	A	G	101308808	G1	32.73056057866185
OR5080	HCGABEFD	Pm	M	chr3	107749254	107755505	E	F	107752379.5	G2	34.98001834396295
OR5080	HCGABEFD	Mm	F	chr3	155258835	155284617	G	H	155271726	G2	80.1885615930879
OR5080	HCGABEFD	Pm	M	chr4	23212064	23654584	D	B	23433324	G2	6.022398373187507
OR5080	HCGABEFD	Mm	F	chr4	24529596	33538285	A	C	29033940.5	G2	16.07264388285449
OR5080	HCGABEFD	MGM	F	chr4	118877138	119050484	C	H	118963811	G1	55.005465962247854
OR5080	HCGABEFD	Pm	M	chr4	148922109	148944867	B	F	148933488	G2	59.1753743532777
OR5080	HCGABEFD	PGP	M	chr4	150600474	150631528	F	D	150616001	G1	62.920487104469466
OR5080	HCGABEFD	Pm	M	chr5	29903703	30061757	D	E	29982730	G2	6.329113924050633
OR5080	HCGABEFD	MGP	M	chr5	53007974	53042442	A	G	53025208	G1	17.503921707718142
OR5080	HCGABEFD	PGM	F	chr5	80284828	80334142	E	B	80309485	G1	37.43218806509945
OR5080	HCGABEFD	MGP	M	chr5	141901213	141911607	G	A	141906410	G1	61.661951935257946
OR5080	HCGABEFD	Pm	M	chr6	23765216	23768248	E	D	23766732	G2	6.656315569379711
OR5080	HCGABEFD	Mm	F	chr6	64932835	65017916	A	H	64975375.5	G2	31.2438862089815
OR5080	HCGABEFD	MGM	F	chr6	97925209	97949360	H	C	97937284.5	G1	47.97921322539075
OR5080	HCGABEFD	PGP	M	chr6	107659088	107659785	D	F	107659436.5	G1	38.502663685356254
OR5080	HCGABEFD	Mm	F	chr7	62429097	62446754	C	A	62437925.5	G2	27.40261111207816
OR5080	HCGABEFD	PGM	F	chr7	91005885	91216549	E	B	91111217	G1	44.18324291742015
OR5080	HCGABEFD	MGP	M	chr7	134218072	134226146	A	G	134222109	G1	54.811654214824436
OR5080	HCGABEFD	PGP	M	chr8	17156403	17158769	D	F	17157586	G1	2.833031946956
OR5080	HCGABEFD	MGP	M	chr8	91844731	91869081	G	A	91856906	G1	30.56447747440691
OR5080	HCGABEFD	Mm	F	chr8	117931900	123266439	A	C	120599169.5	G2	66.66553455974932
OR5080	HCGABEFD	PGP	M	chr8	124380331	124389500	F	D	124384915.5	G1	55.401239064990946
OR5080	HCGABEFD	PGM	F	chr9	37456243	39438500	B	E	38447371.5	G1	22.442020967939097
OR5080	HCGABEFD	Pm	M	chr9	95224296	95259981	E	F	95242138.5	G2	37.31163351416515
OR5080	HCGABEFD	Mm	F	chr9	107224264	107230412	C	G	107227338	G2	59.10224749077215
OR5080	HCGABEFD	MGP	M	chr9	123761981	123776797	G	A	123769389	G1	61.91099108464213
OR5080	HCGABEFD	PGM	F	chr10	46173351	49914331	E	B	48043841	G1	25.139480235268945
OR5080	HCGABEFD	MGP	M	chr10	50796704	50809865	G	A	50803284.5	G1	16.351514953830453
OR5080	HCGABEFD	MGP	M	chr10	116972598	116978953	A	G	116975775.5	G1	48.00526240600125
OR5080	HCGABEFD	Pm	M	chr10	118425280	118526070	B	D	118475675	G2	49.96986136226635
OR5080	HCGABEFD	PGM	F	chr11	47687610	47711316	E	B	47699463	G1	28.791656474567752
OR5080	HCGABEFD	Pm	M	chr11	58148446	58175461	B	D	58161953.5	G2	28.2403912107816
OR5080	HCGABEFD	Mm	F	chr11	69637122	69663830	G	C	69650476	G2	41.76491489068692
OR5080	HCGABEFD	PGP	M	chr11	89056406	89072783	D	F	89064594.5	G1	43.79562548565956
OR5080	HCGABEFD	PGM	F	chr12	29263188	29266904	B	E	29265046	G1	18.6426219926811
OR5080	HCGABEFD	Pm	M	chr12	74720479	74748079	E	F	74734279	G2	18.310355860453747
OR5080	HCGABEFD	PGP	M	chr12	112664280	112740758	F	D	112702519	G1	48.88815805981342
OR5080	HCGABEFD	Pm	M	chr13	45948994	45966227	B	F	45957610.5	G2	14.168692378931901
OR5080	HCGABEFD	Mm	F	chr14	41652041	41652222	H	A	41652131.5	G2	15.73236889692585
OR5080	HCGABEFD	PGM	F	chr14	104059228	109059068	B	E	106559148	G1	52.18999121389887
OR5080	HCGABEFD	Pm	M	chr15	75938076	75953932	B	F	75946004	G2	21.14814592931515
OR5080	HCGABEFD	MGM	F	chr16	14949585	15184897	C	H	15067241	G1	9.678685197584022
OR5080	HCGABEFD	PGM	F	chr16	79149591	79185245	B	E	79167418	G1	46.56338640186105
OR5080	HCGABEFD	PGM	F	chr17	29388994	29444397	E	B	29416695.5	G1	15.69792607168315
OR5080	HCGABEFD	MGP	M	chr17	66119187	66148956	G	A	66134071.5	G1	26.684986509057453
OR5080	HCGABEFD	Mm	F	chr17	80683064	80762740	A	H	80722902	G2	50.7077545122908
OR5080	HCGABEFD	Pm	M	chr17	88243204	88272043	B	F	88257623.5	G2	50.19948871640045
OR5080	HCGABEFD	MGP	M	chr18	12892651	12895452	G	A	12894051.5	G1	1.024713682941531
OR5080	HCGABEFD	Pm	M	chr18	38412168	38439784	D	B	38425976	G2	7.762302828216352
OR5080	HCGABEFD	PGM	F	chr19	18203818	18222140	E	B	18212979	G1	10.30128146821021
OR5080	HCGABEFD	MGP	M	chr19	58280385	58289142	G	A	58284763.5	G1	40.8169155280806
OR5080	HCGABEFD	Mm	F	chrX	36077337	36087779	C	G	36082558	G2	17.16851269239543
OR5370	AEFGHCDB	Mf	F	chr1	25459333	25477523	F	A	25468428	G2	10.178613102557101
OR5370	AEFGHCDB	PGM	F	chr1	63984544	64064294	H	C	64024419	G1	31.924985629334504
OR5370	AEFGHCDB	Pf	M	chr1	93554737	94765578	C	B	94160157.5	G2	40.204942736588336
OR5370	AEFGHCDB	MGM	F	chr1	123222593	123229867	A	E	123226230	G1	54.4099008003091
OR5370	AEFGHCDB	Mf	F	chr1	132777274	132813886	E	F	132795580	G2	58.89089813140445
OR5370	AEFGHCDB	MGP	M	chr1	187939052	187961789	F	G	187950420.5	G1	73.29756509285025
OR5370	AEFGHCDB	Mf	F	chr1	192281282	193431489	G	E	192856385.5	G2	97.1066907775769
OR5370	AEFGHCDB	MGM	F	chr2	3608256	4169710	A	E	3888983	G1	0.18083182640144632
OR5370	AEFGHCDB	PGP	M	chr2	47138730	47268691	D	B	47203710.5	G1	18.384569017480462
OR5370	AEFGHCDB	Mf	F	chr2	65251932	65260177	E	G	65256054.5	G2	39.3235228032613
OR5370	AEFGHCDB	Pf	M	chr2	101563611	101659873	B	H	101611742	G2	38.87884267631105
OR5370	AEFGHCDB	Mf	F	chr2	125115635	125135280	G	E	125125457.5	G2	64.38138159398615
OR5370	AEFGHCDB	MGM	F	chr2	130777824	131277027	E	A	131027425.5	G1	66.6213955606387
OR5370	AEFGHCDB	PGP	M	chr3	126028808	126080426	D	B	126054617	G1	42.49547920433995
OR5370	AEFGHCDB	Pf	M	chr3	129185529	129212687	B	H	129199108	G2	45.637983711716956
OR5370	AEFGHCDB	Mf	F	chr3	130619000	130645556	F	E	130632278	G2	63.47197106690785
OR5370	AEFGHCDB	MGP	M	chr4	16006906	16020216	F	G	16013561	G1	3.55875020708987
OR5370	AEFGHCDB	Mf	F	chr4	19438727	19443433	G	A	19441080	G2	9.695144021508764
OR5370	AEFGHCDB	MGM	F	chr4	69593655	69634751	A	E	69614203	G1	34.23387944061355
OR5370	AEFGHCDB	Mf	F	chr4	100408364	100422797	E	G	100415580.5	G2	47.27891756897653
OR5370	AEFGHCDB	Pf	M	chr4	136755022	136782608	B	H	136768815	G2	49.80768825919755
OR5370	AEFGHCDB	MGP	M	chr4	140108275	140111955	G	F	140110115	G1	52.3219102093115
OR5370	AEFGHCDB	Mf	F	chr5	52672891	52699746	A	F	52686318.5	G2	28.533652479665257
OR5370	AEFGHCDB	MGP	M	chr5	68086581	68095940	F	G	68091260.5	G1	25.674869847664702
OR5370	AEFGHCDB	Pf	M	chr5	107416061	107442153	H	B	107429107	G2	38.514162498492695
OR5370	AEFGHCDB	MGP	M	chr5	148726209	148727488	G	F	148726848.5	G1	68.94855043033814
OR5370	AEFGHCDB	Pf	M	chr6	119173427	119251696	C	D	119212561.5	G2	44.7540718450665
OR5370	AEFGHCDB	Pf	M	chr7	129886469	131502905	B	C	130694687	G2	51.42428424460752
OR5370	AEFGHCDB	MGP	M	chr7	141560792	141609286	G	F	141585039	G1	62.857086144433694
OR5370	AEFGHCDB	Mf	F	chr7	148527032	148554247	F	A	148540639.5	G2	78.52183397967755
OR5370	AEFGHCDB	PGM	F	chr7	149705270	149772661	C	H	149738965.5	G1	79.35476384545791
OR5370	AEFGHCDB	Pf	M	chr8	18937496	18964464	B	H	18950980	G2	3.4097775370962253
OR5370	AEFGHCDB	MGP	M	chr8	66216006	66263539	F	G	66239772.5	G1	21.0094334542485
OR5370	AEFGHCDB	Mf	F	chr8	110695373	110734003	G	E	110714688	G2	57.1178483232707
OR5370	AEFGHCDB	PGM	F	chr8	124927679	125017845	H	C	124972762	G1	70.59141789319403
OR5370	AEFGHCDB	MGP	M	chr9	6274108	6280498	G	F	6277303	G1	0.421940928270042
OR5370	AEFGHCDB	Pf	M	chr9	52347494	52371496	C	D	52359495	G2	19.590114526823346
OR5370	AEFGHCDB	Mf	F	chr10	30903539	30929966	A	G	30916752.5	G2	17.710344871786752
OR5370	AEFGHCDB	PGM	F	chr10	117437398	117553881	C	H	117495639.5	G1	63.47197106690785
OR5370	AEFGHCDB	Pf	M	chr10	127229374	128214434	H	B	127721904	G2	62.17354841006862
OR5370	AEFGHCDB	MGM	F	chr11	8951413	8966501	E	A	8958957	G1	3.9385637247637098
OR5370	AEFGHCDB	Mf	F	chr11	94737819	94784496	A	G	94761157.5	G2	57.43879026401678
OR5370	AEFGHCDB	MGP	M	chr11	102571233	102636656	G	F	102603944.5	G1	51.46229535603754
OR5370	AEFGHCDB	Pf	M	chr11	116831244	116850140	D	H	116840692	G2	68.22620520391325
OR5370	AEFGHCDB	PGP	M	chr12	12561634	12615938	D	B	12588786	G1	1.969456228068095
OR5370	AEFGHCDB	Pf	M	chr12	78097375	78131201	B	H	78114288	G2	20.6126408962927
OR5370	AEFGHCDB	Mf	F	chr13	6504477	6556743	G	E	6530610	G2	1.043799835514612
OR5370	AEFGHCDB	MGM	F	chr13	12208453	12271917	E	A	12240185	G1	4.159132007233271
OR5370	AEFGHCDB	Mf	F	chr13	89384959	89420549	A	G	89402754	G2	48.39082469923975
OR5370	AEFGHCDB	MGP	M	chr13	117544947	117584921	G	F	117564934	G1	56.295164100121134
OR5370	AEFGHCDB	Pf	M	chr14	36037769	36055429	C	B	36046599	G2	7.449922409313475
OR5370	AEFGHCDB	MGM	F	chr14	64100063	65258654	E	A	64679358.5	G1	29.458663484528724
OR5370	AEFGHCDB	Mf	F	chr14	99993324	100009219	A	F	100001271.5	G2	47.419584891565705
OR5370	AEFGHCDB	Pf	M	chr15	102502506	102545247	D	C	102523876.5	G2	52.4436136789087
OR5370	AEFGHCDB	Mf	F	chr16	33165331	33168574	F	E	33166952.5	G2	23.94224506259069
OR5370	AEFGHCDB	Pf	M	chr16	54551485	54609327	B	H	54580406	G2	22.4564097075447
OR5370	AEFGHCDB	MGM	F	chr16	65337190	67374838	E	A	66356014	G1	38.77101094036398
OR5370	AEFGHCDB	Mf	F	chr17	42992034	43007851	F	E	42999942.5	G2	22.12176009644365
OR5370	AEFGHCDB	PGP	M	chr17	52715999	52753893	B	D	52734946	G1	20.07233273056055
OR5370	AEFGHCDB	Pf	M	chr17	86528082	86579737	D	H	86553909.5	G2	48.44603564380382
OR5370	AEFGHCDB	PGP	M	chr18	15713578	17042322	B	D	16377950	G1	2.2242892501276827
OR5370	AEFGHCDB	MGP	M	chr18	81684868	81740903	F	G	81712885.5	G1	41.93237491534274
OR5370	AEFGHCDB	PGP	M	chr19	9101495	10227366	D	B	9664430.5	G1	2.125084160982729
OR5370	AEFGHCDB	MGM	F	chr19	24457909	24459496	A	E	24458702.5	G1	16.862033970309398
OR5370	AEFGHCDB	Pf	M	chr19	30746427	30880862	B	C	30813644.5	G2	13.164428736224549
OR5370	AEFGHCDB	Mf	F	chrX	15029193	15050461	F	A	15039827	G2	9.701775765506595
OR5370	AEFGHCDB	MGM	F	chrX	17315140	17542831	A	E	17428985.5	G1	11.522852553920869
OR5370	AEFGHCDB	PGM	F	chrX	49029372	49236247	H	C	49132809.5	G1	23.066104078762287
OR5370	AEFGHCDB	MGM	F	chrX	130677397	130719265	E	A	130698331	G1	51.48154996837267
OR5370	AEFGHCDB	Mf	F	chrX	139256561	139287965	A	F	139272263	G2	59.40162599202069
OR2558	EBDCGFAH	Pf	M	chr1	95245273	95323158	F	A	95284215.5	G2	41.56668389596105
OR2558	EBDCGFAH	MGM	F	chr1	138180275	139219540	B	E	138699907.5	G1	62.50828539782975
OR2558	EBDCGFAH	Mf	F	chr1	186451674	186617269	E	D	186534471.5	G2	91.04668677321669
OR2558	EBDCGFAH	Mf	F	chr2	9793237	10089868	E	C	9941552.5	G2	6.302452104845472
OR2558	EBDCGFAH	PGM	F	chr2	79395581	79433859	G	F	79414720	G1	47.7998794454491
OR2558	EBDCGFAH	MGP	M	chr2	108639208	112862925	C	D	110751066.5	G1	42.13144674778943
OR2558	EBDCGFAH	PGM	F	chr3	132624586	132665731	G	F	132645158.5	G1	64.2203345471847
OR2558	EBDCGFAH	PGP	M	chr4	35336511	35372463	A	H	35354487	G1	10.782680504542526
OR2558	EBDCGFAH	MGP	M	chr4	44415940	44459977	C	D	44437958.5	G1	14.7400996100044
OR2558	EBDCGFAH	PGP	M	chr4	128627135	128731024	H	A	128679079.5	G1	44.66674929425392
OR2558	EBDCGFAH	MGP	M	chr4	147292647	147390911	D	C	147341779	G1	56.90062520989835
OR2558	EBDCGFAH	Pf	M	chr5	20972229	20979867	G	A	20976048	G2	2.629314043821915
OR2558	EBDCGFAH	Mf	F	chr5	55230499	55673685	E	D	55452092	G2	30.500301386377302
OR2558	EBDCGFAH	Pf	M	chr5	115095521	115105783	A	G	115100652	G2	40.8863317333412
OR2558	EBDCGFAH	Pf	M	chr6	50998313	51056738	A	G	51027525.5	G2	18.505123568414692
OR2558	EBDCGFAH	PGM	F	chr6	72720916	72764803	G	F	72742859.5	G1	33.49834237173119
OR2558	EBDCGFAH	MGP	M	chr6	123178118	124468051	C	D	123823084.5	G1	46.11211573236885
OR2558	EBDCGFAH	PGM	F	chr7	28444497	28490506	G	F	28467501.5	G1	6.931886678722121
OR2558	EBDCGFAH	MGM	F	chr7	37178665	37279823	B	E	37229244	G1	13.924050632911344
OR2558	EBDCGFAH	Mf	F	chr7	47523678	47544319	E	C	47533998.5	G2	17.18206424369865
OR2558	EBDCGFAH	Pf	M	chr7	98405112	98423221	F	H	98414166.5	G2	38.15551537070525
OR2558	EBDCGFAH	PGP	M	chr7	130215357	130380062	H	A	130297709.5	G1	51.282741040702504
OR2558	EBDCGFAH	Pf	M	chr8	106501385	106512725	G	A	106507055	G2	36.86812087338615
OR2558	EBDCGFAH	PGP	M	chr9	115029912	115030552	A	H	115030232	G1	51.527137496397
OR2558	EBDCGFAH	MGM	F	chr9	115030552	115130171	B	E	115080361.5	G1	65.51224356362536
OR2558	EBDCGFAH	MGP	M	chr10	11865771	11876211	D	C	11870991	G1	0.904159132007233
OR2558	EBDCGFAH	Mf	F	chr10	25648890	26150528	C	B	25899709	G2	12.829745223831495
OR2558	EBDCGFAH	Pf	M	chr10	67565792	67583710	H	G	67574751	G2	23.76054150779275
OR2558	EBDCGFAH	MGM	F	chr10	87003995	87152927	B	E	87078461	G1	43.32447570289225
OR2558	EBDCGFAH	Pf	M	chr11	35483539	35500225	H	F	35491882	G2	14.137176432667129
OR2558	EBDCGFAH	Pf	M	chr11	118145885	118182245	F	H	118164065	G2	70.4803059475756
OR2558	EBDCGFAH	Mf	F	chr12	26218350	26258354	E	D	26238352	G2	13.614043022894474
OR2558	EBDCGFAH	MGP	M	chr12	41508677	41520701	D	C	41514689	G1	9.675712823026885
OR2558	EBDCGFAH	PGM	F	chr12	112688923	112711474	G	F	112700198.5	G1	64.97158720695495
OR2558	EBDCGFAH	Pf	M	chr13	71403246	71405520	A	G	71404383	G2	25.091933180697048
OR2558	EBDCGFAH	Mf	F	chr13	89813257	90072635	D	B	89942946	G2	48.884870403857725
OR2558	EBDCGFAH	PGM	F	chr13	102219480	102237622	G	F	102228551	G1	56.47980711271845
OR2558	EBDCGFAH	Mf	F	chr14	24704051	25595923	B	C	25149987	G2	6.303863337659504
OR2558	EBDCGFAH	PGM	F	chr14	34702770	34707697	G	F	34705233.5	G1	12.184513903286636
OR2558	EBDCGFAH	MGP	M	chr14	68848468	68870512	C	D	68859490	G1	22.5842402536758
OR2558	EBDCGFAH	Pf	M	chr15	72806464	72857240	A	G	72831852	G2	19.95177817962625
OR2558	EBDCGFAH	Mf	F	chr15	73062306	75748793	D	E	74405549.5	G2	38.03496081977099
OR2558	EBDCGFAH	MGM	F	chr16	27346794	27381968	B	E	27364381	G1	19.41892995770295
OR2558	EBDCGFAH	PGM	F	chr16	30723367	30733594	G	F	30728480.5	G1	23.08619650391805
OR2558	EBDCGFAH	Mf	F	chr16	72471041	72789184	E	C	72630112.5	G2	41.417818006236644
OR2558	EBDCGFAH	MGP	M	chr16	92755398	93990983	C	D	93373190.5	G1	44.06268836648589
OR2558	EBDCGFAH	MGM	F	chr17	45492716	45519027	B	E	45505871.5	G1	25.135623869801076
OR2558	EBDCGFAH	Mf	F	chr17	47708595	47999874	E	C	47854234.5	G2	26.30200847727007
OR2558	EBDCGFAH	Pf	M	chr17	68372125	68378508	A	F	68375316.5	G2	29.2344786015672
OR2558	EBDCGFAH	MGP	M	chr17	82027965	83269825	C	D	82648895	G1	43.03357527795259
OR2558	EBDCGFAH	MGP	M	chr18	76008071	76031944	C	D	76020007.5	G1	35.649249972318344
OR2558	EBDCGFAH	Mf	F	chr19	13102840	15133259	B	D	14118049.5	G2	6.148282097649185
OR2558	EBDCGFAH	PGM	F	chr19	37884362	37901157	F	G	37892759.5	G1	28.8762578253681
OR2558	EBDCGFAH	Pf	M	chr19	40683185	40694122	G	A	40688653.5	G2	21.00729615095225
OR2558	EBDCGFAH	MGP	M	chr19	53456280	53498811	D	C	53477545.5	G1	32.2740243996897
OR2558	EBDCGFAH	PGM	F	chrX	6621294	6639679	G	F	6630486.5	G1	1.0327855070670195
OR2558	EBDCGFAH	Mf	F	chrX	50293904	50380224	B	D	50337064	G2	24.80338882226384
OR2558	EBDCGFAH	Mf	F	chrX	150117645	151469971	D	B	150793808	G2	64.19369752849754
OR3009	EBFGDHCA	PGP	M	chr1	52254421	52363701	A	C	52309061	G1	19.83122362869195
OR3009	EBFGDHCA	MGM	F	chr1	122911909	123290551	B	E	123101230	G1	54.3098251959012
OR3009	EBFGDHCA	Mf	F	chr1	133876851	133884761	E	G	133880806	G2	59.25256178420735
OR3009	EBFGDHCA	Pf	M	chr1	161879325	161953092	C	H	161916208.5	G2	56.72091621458715
OR3009	EBFGDHCA	Mf	F	chr2	22626919	22706704	G	B	22666811.5	G2	17.12405337552567
OR3009	EBFGDHCA	MGM	F	chr2	44194737	44198422	B	E	44196579.5	G1	28.839706395118
OR3009	EBFGDHCA	PGP	M	chr2	69947244	69981414	C	A	69964329	G1	28.876630689727545
OR3009	EBFGDHCA	Pf	M	chr2	114184300	114214809	A	D	114199554.5	G2	42.6763110307414
OR3009	EBFGDHCA	Mf	F	chr2	136665338	136968332	E	F	136816835	G2	70.9716213198744
OR3009	EBFGDHCA	Mf	F	chr3	52607776	52633043	G	E	52620409.5	G2	27.90837854128995
OR3009	EBFGDHCA	Mf	F	chr3	135247339	135267487	E	F	135257413	G2	65.40084388185656
OR3009	EBFGDHCA	MGP	M	chr3	145978990	146034253	F	G	146006621.5	G1	57.16493566901862
OR3009	EBFGDHCA	Mf	F	chr4	127533798	127537391	E	F	127535594.5	G2	60.82132738911252
OR3009	EBFGDHCA	PGP	M	chr4	135388053	135510533	C	A	135449293	G1	48.70403857745624
OR3009	EBFGDHCA	MGP	M	chr4	148018504	148034985	F	G	148026744.5	G1	58.347409370071404
OR3009	EBFGDHCA	MGM	F	chr5	53943422	54003209	E	B	53973315.5	G1	29.422089779853398
OR3009	EBFGDHCA	Pf	M	chr5	54589938	55673685	A	D	55131811.5	G2	20.21452288537792
OR3009	EBFGDHCA	Mf	F	chr5	91333972	91336714	B	F	91335343	G2	40.69986278327655
OR3009	EBFGDHCA	Mf	F	chr6	12037966	12044253	B	F	12041109.5	G2	4.802648486747635
OR3009	EBFGDHCA	Pf	M	chr6	19562856	19614568	A	H	19588712	G2	4.88245931283906
OR3009	EBFGDHCA	MGP	M	chr6	24495549	24505589	F	G	24500569	G1	7.09135061369956
OR3009	EBFGDHCA	MGP	M	chr6	97201356	97219751	G	F	97210553.5	G1	34.4920044737347
OR3009	EBFGDHCA	Mf	F	chr6	125549583	125626890	F	B	125588236.5	G2	65.38140873722749
OR3009	EBFGDHCA	Pf	M	chr6	135205471	135243544	H	A	135224507.5	G2	51.76230299442265
OR3009	EBFGDHCA	Pf	M	chr7	30460581	30524822	D	C	30492701.5	G2	10.079684865974064
OR3009	EBFGDHCA	Mf	F	chr7	31663017	31727529	G	E	31695273	G2	10.66907775768535
OR3009	EBFGDHCA	Pf	M	chr7	122076754	122315060	C	D	122195907	G2	45.80523824397621
OR3009	EBFGDHCA	PGM	F	chr7	130895326	131297703	D	H	131096514.5	G1	62.083545057061734
OR3009	EBFGDHCA	Mf	F	chr7	142757013	142774655	E	G	142765834	G2	75.04484117819125
OR3009	EBFGDHCA	Mf	F	chr8	11085661	11094975	E	G	11090318	G2	2.97418866781534
OR3009	EBFGDHCA	PGM	F	chr8	49646439	49734344	H	D	49690391.5	G1	27.748235751136495
OR3009	EBFGDHCA	Pf	M	chr8	121217845	123361449	D	A	122289647	G2	52.93496452000451
OR3009	EBFGDHCA	Pf	M	chr9	62070915	62130970	D	C	62100942.5	G2	24.0835879442749
OR3009	EBFGDHCA	MGP	M	chr9	76079310	76101270	F	G	76090290	G1	31.625146587007798
OR3009	EBFGDHCA	Mf	F	chr9	120988024	120996523	G	B	120992273.5	G2	70.67984449411489
OR3009	EBFGDHCA	PGM	F	chr10	14243515	14474893	H	D	14359204	G1	4.40024110910187
OR3009	EBFGDHCA	MGP	M	chr10	23539406	23639266	G	F	23589336	G1	5.605786618444848
OR3009	EBFGDHCA	Mf	F	chr10	26431949	26455473	F	E	26443711	G2	13.59656906849225
OR3009	EBFGDHCA	Mf	F	chr11	12688108	12747781	E	F	12717944.5	G2	6.350640339166477
OR3009	EBFGDHCA	PGP	M	chr11	22114857	24633366	A	C	23374111.5	G1	8.747383815416232
OR3009	EBFGDHCA	Mf	F	chr11	89469503	89501282	F	B	89485392.5	G2	52.687937208204005
OR3009	EBFGDHCA	Pf	M	chr12	59797512	60528575	C	D	60163043.5	G2	15.306309346898397
OR3009	EBFGDHCA	PGM	F	chr12	110755048	110764402	D	H	110759725	G1	63.47680229781895
OR3009	EBFGDHCA	Mf	F	chr13	22931238	22947932	E	F	22939585	G2	8.789355859603354
OR3009	EBFGDHCA	PGM	F	chr13	39851811	39876861	H	D	39864336	G1	18.110137774324002
OR3009	EBFGDHCA	Pf	M	chr13	50072105	51535846	D	A	50803975.5	G2	16.340901411231474
OR3009	EBFGDHCA	MGP	M	chr14	22927555	22948563	G	F	22938059	G1	2.191137226692505
OR3009	EBFGDHCA	PGM	F	chr14	28807248	28893126	H	D	28850187	G1	8.74020494273659
OR3009	EBFGDHCA	Mf	F	chr14	77891371	77904275	F	B	77897823	G2	37.31163351416515
OR3009	EBFGDHCA	PGM	F	chr14	119786730	119946892	D	H	119866811	G1	57.08257986738999
OR3009	EBFGDHCA	Mf	F	chr15	55208728	55221035	F	E	55214881.5	G2	25.610307741804302
OR3009	EBFGDHCA	PGP	M	chr15	77478083	77655021	A	C	77566552	G1	22.065920032324623
OR3009	EBFGDHCA	MGM	F	chr15	90439784	90751371	E	B	90595577.5	G1	47.09347449257962
OR3009	EBFGDHCA	MGM	F	chr16	27095153	27483266	E	B	27289209.5	G1	19.283641188094172
OR3009	EBFGDHCA	Mf	F	chr16	51702969	51723134	B	G	51713051.5	G2	32.95534005018975
OR3009	EBFGDHCA	MGP	M	chr16	84168241	84185082	G	F	84176661.5	G1	33.92602643014394
OR3009	EBFGDHCA	Mf	F	chr17	27564303	27585674	G	B	27574988.5	G2	13.698994080579897
OR3009	EBFGDHCA	Mf	F	chr17	76067781	76121660	B	G	76094720.5	G2	47.844715164731845
OR3009	EBFGDHCA	Pf	M	chr17	80572169	80577782	H	C	80574975.5	G2	41.1520274856659
OR3009	EBFGDHCA	Mf	F	chr18	12096790	12113451	E	G	12105120.5	G2	3.43512724338071
OR3009	EBFGDHCA	Pf	M	chr18	65665590	65704453	H	C	65685021.5	G2	25.74402215823552
OR3009	EBFGDHCA	PGP	M	chr18	76007447	76024171	C	A	76015809	G1	35.35191831567837
OR3009	EBFGDHCA	MGP	M	chr18	76233163	76254298	G	F	76243730.5	G1	36.44149238513826
OR3009	EBFGDHCA	Pf	M	chr19	16958006	17473247	A	D	17215626.5	G2	4.581072935503313
OR3041	FDHCAEGB	Mm	F	chr1	4979479	5024092	C	F	5001785.5	G2	0.5742135903522685
OR3041	FDHCAEGB	Pm	M	chr1	32366897	32373527	G	A	32370212	G2	7.53465943339361
OR3041	FDHCAEGB	MGM	F	chr1	106999393	107009034	F	D	107004213.5	G1	49.24653405666065
OR3041	FDHCAEGB	Mm	F	chr1	128386488	128447864	D	C	128417176	G2	57.0586006988551
OR3041	FDHCAEGB	PGP	M	chr2	26861581	26909918	G	B	26885749.5	G1	9.856841522115685
OR3041	FDHCAEGB	MGP	M	chr2	27635049	27687324	C	H	27661186.5	G1	10.469291760211174
OR3041	FDHCAEGB	Pm	M	chr2	69030882	69141260	B	E	69086071	G2	28.211162805371426
OR3041	FDHCAEGB	PGM	F	chr2	110134142	117011153	E	A	113572647.5	G1	59.19182021311138
OR3041	FDHCAEGB	Mm	F	chr2	145350288	145375009	H	F	145362648.5	G2	74.29719527221285
OR3041	FDHCAEGB	PGM	F	chr2	170511084	171552913	A	E	171031998.5	G1	95.62751320200768
OR3041	FDHCAEGB	Mm	F	chr3	30709464	30776449	H	D	30742956.5	G2	15.097464812010296
OR3041	FDHCAEGB	MGM	F	chr3	82856010	82856378	D	F	82856194	G1	38.1907834101687
OR3041	FDHCAEGB	PGM	F	chr3	148076471	148082394	E	A	148079432.5	G1	75.06451368552695
OR3041	FDHCAEGB	PGP	M	chr4	33362340	33380950	B	G	33371645	G1	9.10806577362624
OR3041	FDHCAEGB	Pm	M	chr4	54205342	54207785	G	A	54206563.5	G2	19.70512315149015
OR3041	FDHCAEGB	PGM	F	chr4	122811425	122814055	A	E	122812740	G1	57.44424352019295
OR3041	FDHCAEGB	MGP	M	chr4	125838606	125882745	C	H	125860675.5	G1	42.37492465340565
OR3041	FDHCAEGB	MGP	M	chr4	150502113	150531239	H	C	150516676	G1	62.36337142985269
OR3041	FDHCAEGB	PGM	F	chr5	148016306	148112052	E	A	148064179	G1	76.73297166968055
OR3041	FDHCAEGB	Pm	M	chr6	77336529	77358509	B	A	77347519	G2	26.3696727678702
OR3041	FDHCAEGB	PGM	F	chr6	141983659	143100913	A	E	142542286	G1	74.58106483453594
OR3041	FDHCAEGB	Mm	F	chr7	61247726	61912369	D	C	61580047.5	G2	26.92460763364301
OR3041	FDHCAEGB	MGP	M	chr7	116363761	116383855	C	H	116373808	G1	43.37734929486659
OR3041	FDHCAEGB	Mm	F	chr7	140633274	140650951	H	F	140642112.5	G2	71.28514636132668
OR3041	FDHCAEGB	Pm	M	chr8	14430040	14473669	G	A	14451854.5	G2	1.4948394693230478
OR3041	FDHCAEGB	MGM	F	chr8	32907935	32916338	D	F	32912136.5	G1	18.08999528501245
OR3041	FDHCAEGB	MGM	F	chr8	105181359	105187583	F	D	105184471	G1	52.327158507943395
OR3041	FDHCAEGB	PGM	F	chr8	108652939	115889280	A	E	112271109.5	G1	58.491892317592004
OR3041	FDHCAEGB	Mm	F	chr9	30421620	30438803	F	C	30430211.5	G2	15.7326573620355
OR3041	FDHCAEGB	Pm	M	chr9	35415455	35469263	B	E	35442359	G2	7.9580875701070966
OR3041	FDHCAEGB	MGP	M	chr9	69336738	69342969	C	H	69339853.5	G1	27.84146254066926
OR3041	FDHCAEGB	Pm	M	chr9	76112739	76138421	E	B	76125580	G2	31.81247205659035
OR3041	FDHCAEGB	PGP	M	chr9	85879715	85888954	B	G	85884334.5	G1	34.612478162071355
OR3041	FDHCAEGB	MGM	F	chr10	95021911	95048203	D	F	95035057	G1	48.6727907573263
OR3041	FDHCAEGB	Mm	F	chr11	5853727	5879113	D	H	5866420	G2	1.386377335744425
OR3041	FDHCAEGB	MGP	M	chr11	57686005	57940302	H	C	57813153.5	G1	27.64620393211502
OR3041	FDHCAEGB	PGP	M	chr11	78835338	78864925	B	G	78850131.5	G1	39.625528001692004
OR3041	FDHCAEGB	Mm	F	chr11	91577303	91593320	C	F	91585311.5	G2	54.74165279742085
OR3041	FDHCAEGB	PGP	M	chr12	35277533	35338658	G	B	35308095.5	G1	7.356455640299007
OR3041	FDHCAEGB	Mm	F	chr12	74702663	74708893	F	H	74705778	G2	39.78566464054358
OR3041	FDHCAEGB	Pm	M	chr12	93747562	93775264	B	A	93761413	G2	29.85732443617821
OR3041	FDHCAEGB	MGP	M	chr12	118064297	118065925	H	C	118065111	G1	53.538627370266
OR3041	FDHCAEGB	PGP	M	chr13	21969952	21982406	B	G	21976179	G1	3.7515947555388047
OR3041	FDHCAEGB	MGM	F	chr13	57164476	57225564	F	D	57195020	G1	33.479000871226305
OR3041	FDHCAEGB	Mm	F	chr13	89422663	89569497	D	H	89496080	G2	48.51373205429385
OR3041	FDHCAEGB	Pm	M	chr13	106931761	106956054	G	A	106943907.5	G2	45.68753919050555
OR3041	FDHCAEGB	Mm	F	chr14	25330100	25332560	H	F	25331330	G2	6.528228991158885
OR3041	FDHCAEGB	Pm	M	chr14	72862413	73622923	B	E	73242668	G2	26.128308832487203
OR3041	FDHCAEGB	MGM	F	chr14	73711193	73734714	F	D	73722953.5	G1	34.4462569212575
OR3041	FDHCAEGB	Mm	F	chr15	10882307	12474814	D	C	11678560.5	G2	5.136768382411267
OR3041	FDHCAEGB	Pm	M	chr15	53138299	53156746	A	G	53147522.5	G2	10.80846277219345
OR3041	FDHCAEGB	MGP	M	chr15	84661880	84821262	C	H	84741571	G1	27.05507173410916
OR3041	FDHCAEGB	Mm	F	chr15	90644737	90645495	H	D	90645116	G2	47.1857738238023
OR3041	FDHCAEGB	PGP	M	chr15	99463581	99576513	G	B	99520047	G1	47.30958580411593
OR3041	FDHCAEGB	Mm	F	chr16	36483117	36939881	D	H	36711499	G2	25.94110633345421
OR3041	FDHCAEGB	MGP	M	chr16	87520941	87547345	H	C	87534143	G1	36.7218509704078
OR3041	FDHCAEGB	PGM	F	chr16	87707821	87875030	A	E	87791425.5	G1	50.579824953744776
OR3041	FDHCAEGB	Pm	M	chr16	89732320	89754080	E	G	89743200	G2	38.319616843142924
OR3041	FDHCAEGB	Mm	F	chr17	24424169	24440710	H	D	24432439.5	G2	10.932087366112277
OR3041	FDHCAEGB	PGM	F	chr17	49307760	49547055	A	E	49427407.5	G1	27.78782399035565
OR3041	FDHCAEGB	Mm	F	chr18	40371986	40407161	H	F	40389573.5	G2	23.286049073762605
OR3041	FDHCAEGB	Mm	F	chr19	50473125	50484727	F	C	50478926	G2	39.72272453285115
OR3041	FDHCAEGB	Mm	F	chrX	99368345	99432796	H	F	99400570.5	G2	43.477180625055894
OR5031	AFDGBHEC	MGP	M	chr1	34541351	34545122	D	G	34543236.5	G1	8.89674834829195
OR5031	AFDGBHEC	Mf	F	chr1	40141820	40175196	G	F	40158508	G2	18.07951878053725
OR5031	AFDGBHEC	Pf	M	chr1	72319413	72549853	C	H	72434633	G2	30.922242314647377
OR5031	AFDGBHEC	MGM	F	chr1	170449325	170462092	F	A	170455708.5	G1	81.19424770149325
OR5031	AFDGBHEC	MGM	F	chr2	12217820	12261901	A	F	12239860.5	G1	8.45519360283447
OR5031	AFDGBHEC	Mf	F	chr2	103944108	103968994	F	D	103956551	G2	54.43037974683545
OR5031	AFDGBHEC	PGM	F	chr2	108762168	108776925	H	B	108769546.5	G1	57.3282381907161
OR5031	AFDGBHEC	Pf	M	chr2	172876493	172879055	B	E	172877774	G2	73.3231743172085
OR5031	AFDGBHEC	MGM	F	chr3	9027165	9028579	F	A	9027872	G1	0.7368760097891776
OR5031	AFDGBHEC	Mf	F	chr3	40161342	40189767	A	G	40175554.5	G2	21.670491587492833
OR5031	AFDGBHEC	Pf	M	chr3	50522385	50526488	B	E	50524436.5	G2	13.5623869801085
OR5031	AFDGBHEC	Mf	F	chr3	150308443	150644298	G	A	150476370.5	G2	77.33398002358597
OR5031	AFDGBHEC	PGP	M	chr3	156070621	156936802	E	C	156503711.5	G1	66.36941594330723
OR5031	AFDGBHEC	MGM	F	chr4	42959810	42973401	A	F	42966605.5	G1	23.20675105485235
OR5031	AFDGBHEC	Pf	M	chr4	144494938	144531789	H	E	144513363.5	G2	55.61636986808384
OR5031	AFDGBHEC	Mf	F	chr5	15750491	15759206	F	D	15754848.5	G2	5.530702958625095
OR5031	AFDGBHEC	Pf	M	chr5	44287024	44348618	H	E	44317821	G2	13.38257942667925
OR5031	AFDGBHEC	Mf	F	chr5	127394537	127435219	D	F	127414878	G2	62.80460128842829
OR5031	AFDGBHEC	MGM	F	chr5	134183660	134219229	F	A	134201444.5	G1	68.65991817953216
OR5031	AFDGBHEC	MGM	F	chr6	125327679	125356688	A	F	125342183.5	G1	64.95577530068064
OR5031	AFDGBHEC	Pf	M	chr6	144412025	144896913	B	C	144654469	G2	60.8197709463532
OR5031	AFDGBHEC	Mf	F	chr7	17614972	17634197	D	F	17624584.5	G2	3.19469559975889
OR5031	AFDGBHEC	PGM	F	chr7	30287182	30491147	B	H	30389164.5	G1	8.833354621402707
OR5031	AFDGBHEC	MGM	F	chr7	90897491	90950099	F	A	90923795	G1	43.73213752960591
OR5031	AFDGBHEC	Pf	M	chr7	105168477	105250018	H	C	105209247.5	G2	40.28280189960595
OR5031	AFDGBHEC	Pf	M	chr8	97306792	97318595	B	C	97312693.5	G2	32.00723327305605
OR5031	AFDGBHEC	Mf	F	chr8	108868266	108881071	A	G	108874668.5	G2	56.11559805632355
OR5031	AFDGBHEC	Pf	M	chr9	28350095	28356734	H	E	28353414.5	G2	3.618278671231645
OR5031	AFDGBHEC	MGP	M	chr9	33223230	33251161	G	D	33237195.5	G1	6.434147975926225
OR5031	AFDGBHEC	PGP	M	chr9	64309299	64346346	E	C	64327822.5	G1	25.215252658872895
OR5031	AFDGBHEC	Pf	M	chr9	113277555	113435178	C	B	113356366.5	G2	48.445544803589534
OR5031	AFDGBHEC	MGP	M	chr9	122834341	122854045	D	G	122844193	G1	60.22600850173462
OR5031	AFDGBHEC	Mf	F	chr10	8880955	8927422	G	F	8904188.5	G2	0.58389030704479294
OR5031	AFDGBHEC	MGM	F	chr10	36722593	36767112	F	A	36744852.5	G1	19.866738502899686
OR5031	AFDGBHEC	PGM	F	chr10	100089277	100129482	B	H	100109379.5	G1	52.704139153561755
OR5031	AFDGBHEC	Pf	M	chr10	118254282	118345136	H	E	118299709	G2	49.614526527573624
OR5031	AFDGBHEC	Mf	F	chr11	6128977	6153277	F	D	6141127	G2	1.79759012299053
OR5031	AFDGBHEC	MGP	M	chr11	58148446	58175321	D	G	58161883.5	G1	28.238982994784433
OR5031	AFDGBHEC	MGP	M	chr11	110408220	110425235	G	D	110416727.5	G1	59.30322163639489
OR5031	AFDGBHEC	PGP	M	chr11	113597347	117752486	E	C	115674916.5	G1	66.29846730559264
OR5031	AFDGBHEC	Mf	F	chr12	114187341	114192629	D	F	114189985	G2	66.256595066662
OR5031	AFDGBHEC	Pf	M	chr13	55535388	55659229	E	B	55597308.5	G2	19.61741316035882
OR5031	AFDGBHEC	MGP	M	chr13	67920211	67949699	D	G	67934955	G1	23.457211099354502
OR5031	AFDGBHEC	PGM	F	chr13	97322067	97351492	B	H	97336779.5	G1	52.62206148282095
OR5031	AFDGBHEC	Pf	M	chr14	32369516	32828882	H	E	32599199	G2	5.680223714270514
OR5031	AFDGBHEC	MGM	F	chr14	46989384	46990072	A	F	46989728	G1	16.7398733819192
OR5031	AFDGBHEC	Mf	F	chr14	74032535	74041590	F	G	74037062.5	G2	34.77998794454495
OR5031	AFDGBHEC	PGP	M	chr14	106227033	106253112	E	C	106240072.5	G1	42.55334947265135
OR5031	AFDGBHEC	MGM	F	chr15	30032049	30069346	A	F	30050697.5	G1	12.499590965050169
OR5031	AFDGBHEC	PGP	M	chr15	41316251	41327312	E	C	41321781.5	G1	7.77576853526221
OR5031	AFDGBHEC	Pf	M	chr15	93396360	93424484	C	B	93410422	G2	35.1811175576037
OR5031	AFDGBHEC	Mf	F	chr16	67594843	67608766	G	A	67601804.5	G2	39.93419854269865
OR5031	AFDGBHEC	MGM	F	chr17	23317885	23351499	A	F	23334692	G1	10.06033100519117
OR5031	AFDGBHEC	Mf	F	chr17	31438506	31456983	F	D	31447744.5	G2	17.66124171187463
OR5031	AFDGBHEC	MGP	M	chr17	77729587	77811741	D	G	77770664	G1	36.866651476067865
OR5031	AFDGBHEC	PGM	F	chr17	85179048	85244576	H	B	85211812	G1	52.98372513562395
OR5031	AFDGBHEC	Mf	F	chr18	45093085	45122600	G	F	45107842.5	G2	26.827080778744552
OR5031	AFDGBHEC	MGM	F	chr18	48069300	48119976	F	A	48094638	G1	28.51115129596145
OR5031	AFDGBHEC	Pf	M	chr18	77818777	77865504	H	C	77842140.5	G2	37.33057355267457
OR5031	AFDGBHEC	Mf	F	chr19	11350973	11359505	G	A	11355239	G2	4.709072849143458
OR5031	AFDGBHEC	Pf	M	chr19	40371595	40423560	C	H	40397577.5	G2	20.490354513190397
OR5031	AFDGBHEC	MGM	F	chr19	43636446	43641403	A	F	43638924.5	G1	33.33333333333335
OR5031	AFDGBHEC	PGM	F	chrX	62127425	62132020	H	B	62129722.5	G1	28.3695264565283
OR5031	AFDGBHEC	Mf	F	chrX	70770537	70788191	D	F	70779364	G2	32.329464947462355
OR5031	AFDGBHEC	MGM	F	chrX	139265553	139287965	F	A	139276759	G1	59.496205519273325
OR652	FAEHBGCD	PGP	M	chr1	68340187	69480869	C	D	68910528	G1	27.908478600281555
OR652	FAEHBGCD	PGP	M	chr1	176227272	179099314	D	C	177663293	G1	64.79807112718508
OR652	FAEHBGCD	MGM	F	chr1	185696595	185697836	A	F	185697215.5	G1	90.21839716660685
OR652	FAEHBGCD	PGM	F	chr2	13028810	13051650	B	G	13040230	G1	9.269494289669016
OR652	FAEHBGCD	Mm	F	chr2	26145402	26149460	H	A	26147431	G2	19.469559975889048
OR652	FAEHBGCD	Pm	M	chr2	45315469	45339302	G	D	45327385.5	G2	17.6459865375886
OR652	FAEHBGCD	PGP	M	chr2	165528841	165551368	D	C	165540104.5	G1	64.0375829917665
OR652	FAEHBGCD	MGM	F	chr2	170521619	170549570	A	F	170535594.5	G1	94.40035820504555
OR652	FAEHBGCD	Pm	M	chr2	171359750	171385129	C	G	171372439.5	G2	70.2094921662586
OR652	FAEHBGCD	PGM	F	chr3	28328499	28339728	B	G	28334113.5	G1	12.5991195941677
OR652	FAEHBGCD	Pm	M	chr3	143939964	143940012	G	D	143939988	G2	54.81974882530045
OR652	FAEHBGCD	PGP	M	chr3	152682144	152691671	D	C	152686907.5	G1	62.5938591285107
OR652	FAEHBGCD	Mm	F	chr4	13290924	13326623	A	H	13308773.5	G2	6.789122880633755
OR652	FAEHBGCD	Pm	M	chr4	76819958	84357899	D	B	80588928.5	G2	27.787823990355662
OR652	FAEHBGCD	MGP	M	chr4	88199946	88348341	H	E	88274143.5	G1	31.739687356005508
OR652	FAEHBGCD	Mm	F	chr4	101930482	102005339	E	A	101967910.5	G2	48.1076908841973
OR652	FAEHBGCD	PGP	M	chr5	20151188	20152182	C	D	20151685	G1	2.33705585873279
OR652	FAEHBGCD	Pm	M	chr5	74062623	75381777	D	B	74722200	G2	28.690080085340742
OR652	FAEHBGCD	Mm	F	chr5	113727834	113767028	A	H	113747431	G2	53.1297654734133
OR652	FAEHBGCD	MGP	M	chr5	120363677	120443991	H	E	120403834	G1	44.84845757226829
OR652	FAEHBGCD	Pm	M	chr5	142819649	144333120	B	D	143576384.5	G2	63.550902750874194
OR652	FAEHBGCD	Mm	F	chr6	8587516	8608325	F	E	8597920.5	G2	3.1640441606079195
OR652	FAEHBGCD	Mm	F	chr6	81664296	81676631	E	F	81670463.5	G2	38.56927079531324
OR652	FAEHBGCD	Pm	M	chr6	83150957	83172826	C	G	83161891.5	G2	27.54671488848705
OR652	FAEHBGCD	Pm	M	chr7	6688332	6706440	D	G	6697386	G2	1.068820301238735
OR652	FAEHBGCD	Mm	F	chr7	78366656	78443962	H	A	78405309	G2	36.106088004822155
OR652	FAEHBGCD	MGM	F	chr7	99418578	99432611	A	F	99425594.5	G1	47.1971066907776
OR652	FAEHBGCD	Pm	M	chr7	145816014	145888155	G	D	145852084.5	G2	69.9160258517819
OR652	FAEHBGCD	MGM	F	chr8	10129548	10140531	F	A	10135039.5	G1	2.114790858767115
OR652	FAEHBGCD	Mm	F	chr8	14656317	14703676	A	H	14679996.5	G2	4.85006461103245
OR652	FAEHBGCD	MGP	M	chr8	77295059	77306283	H	E	77300671	G1	24.1370034341016
OR652	FAEHBGCD	Pm	M	chr8	112809010	113070878	B	D	112939944	G2	41.63040231308143
OR652	FAEHBGCD	PGM	F	chr9	90383054	90401645	G	B	90392349.5	G1	49.6728980945643
OR652	FAEHBGCD	MGM	F	chr10	85717542	85729312	F	A	85723427	G1	42.4761644270398
OR652	FAEHBGCD	PGP	M	chr10	90417743	90449697	C	D	90433720	G1	32.81748604417476
OR652	FAEHBGCD	Pm	M	chr10	108346485	111484138	D	B	109915311.5	G2	41.676344680686505
OR652	FAEHBGCD	Mm	F	chr10	120129493	120178745	A	H	120154119	G2	66.3370016538513
OR652	FAEHBGCD	Pm	M	chr11	30043085	30043941	D	G	30043513	G2	11.13781585262735
OR652	FAEHBGCD	MGM	F	chr11	52231203	52305915	F	A	52268559	G1	31.16335141651595
OR652	FAEHBGCD	PGM	F	chr11	99947161	99954907	G	B	99951034	G1	61.043232989273
OR652	FAEHBGCD	MGM	F	chr11	101289709	101324275	A	F	101306992	G1	62.17353514773215
OR652	FAEHBGCD	Pm	M	chr11	117381813	117421158	B	D	117401485.5	G2	69.71650340716637
OR652	FAEHBGCD	Mm	F	chr12	12921814	12925622	E	A	12923718	G2	7.41410488245931
OR652	FAEHBGCD	MGM	F	chr12	76939796	77020979	A	F	76980387.5	G1	41.0770849904699
OR652	FAEHBGCD	Mm	F	chr12	90370438	90397851	F	E	90384144.5	G2	49.55091540387175
OR652	FAEHBGCD	MGP	M	chr12	98727521	98866275	E	H	98796898	G1	32.13222813759978
OR652	FAEHBGCD	PGM	F	chr12	105462403	105501219	G	B	105481811	G1	58.10146241037257
OR652	FAEHBGCD	Pm	M	chr13	23274137	23492124	G	D	23383130.5	G2	4.15913200723327
OR652	FAEHBGCD	PGP	M	chr13	54344090	54346552	D	C	54345321	G1	18.858301250712103
OR652	FAEHBGCD	Mm	F	chr13	78682405	81583532	A	E	80132968.5	G2	44.269585402149104
OR652	FAEHBGCD	MGP	M	chr13	103773095	103887834	E	H	103830464.5	G1	43.1108374893729
OR652	FAEHBGCD	Mm	F	chr14	78818094	78845820	E	F	78831957	G2	38.0646915183461
OR652	FAEHBGCD	PGP	M	chr14	115347402	117213627	C	D	116280514.5	G1	47.889989499634765
OR652	FAEHBGCD	MGM	F	chr14	117381589	117391025	F	A	117386307	G1	54.85440515629105
OR652	FAEHBGCD	MGP	M	chr15	26846363	26872730	H	E	26859546.5	G1	3.05147225335923
OR652	FAEHBGCD	Pm	M	chr15	101750444	102093457	C	B	101921950.5	G2	50.70954575096805
OR652	FAEHBGCD	MGM	F	chr16	29720823	29736239	F	A	29728531	G1	21.8539044453317
OR652	FAEHBGCD	PGP	M	chr16	36740174	37636786	C	D	37188480	G1	13.577366993300584
OR652	FAEHBGCD	Mm	F	chr17	27137903	27149888	E	A	27143895.5	G2	12.77878239903558
OR652	FAEHBGCD	Pm	M	chr17	78922035	78951473	G	C	78936754	G2	39.07458897618717
OR652	FAEHBGCD	Mm	F	chr17	84037481	84128812	A	H	84083146.5	G2	52.405099580291186
OR652	FAEHBGCD	Mm	F	chr18	26235050	27856067	A	E	27045558.5	G2	14.512250814102458
OR652	FAEHBGCD	PGP	M	chr18	42097965	42267643	D	C	42182804	G1	9.945750452079556
OR652	FAEHBGCD	PGM	F	chr19	59213337	59251503	B	G	59232420	G1	48.28209764918625
OR652	FAEHBGCD	MGM	F	chrX	140599756	140656081	F	A	140627918.5	G1	60.928270042194
OR652	FAEHBGCD	Mm	F	chrX	157271902	157833603	A	E	157552752.5	G2	67.14446180676993
OR1515	BEACHDFG	Mf	F	chr1	8916100	9025890	B	A	8970995	G2	1.386377335744425
OR1515	BEACHDFG	PGM	F	chr1	14665593	14806959	D	H	14736276	G1	4.3343817221724414
OR1515	BEACHDFG	MGP	M	chr1	26439273	26449654	A	C	26444463.5	G1	5.42650132495911
OR1515	BEACHDFG	PGM	F	chr1	124125426	124193275	H	D	124159350.5	G1	55.03315250150695
OR1515	BEACHDFG	Mf	F	chr1	128612734	128625711	C	B	128619222.5	G2	57.20313441832435
OR1515	BEACHDFG	Mf	F	chr1	193444237	193483671	B	C	193463954	G2	97.4683544303798
OR1515	BEACHDFG	Pf	M	chr1	195129920	195341555	D	G	195235737.5	G2	84.91685415044009
OR1515	BEACHDFG	Pf	M	chr2	25653348	25676442	H	G	25664895	G2	8.233313637357309
OR1515	BEACHDFG	Mf	F	chr2	39856396	45970761	C	E	42913578.5	G2	26.78714292337695
OR1515	BEACHDFG	Mf	F	chr2	144741203	145345739	E	C	145043471	G2	74.05749796084503
OR1515	BEACHDFG	Mf	F	chr3	30293636	35432209	C	E	32862922.5	G2	16.40185545649449
OR1515	BEACHDFG	Pf	M	chr3	58423981	58463734	H	F	58443857.5	G2	19.8254806696939
OR1515	BEACHDFG	PGP	M	chr3	66589686	66590117	F	G	66589901.5	G1	22.154811281742198
OR1515	BEACHDFG	MGM	F	chr3	141646903	141662618	E	B	141654760.5	G1	70.3435804701628
OR1515	BEACHDFG	Mf	F	chr3	145702403	145833561	B	C	145767982	G2	72.93252615838955
OR1515	BEACHDFG	Mf	F	chr4	29345211	29392754	C	B	29368982.5	G2	16.4564101376452
OR1515	BEACHDFG	Pf	M	chr4	54400984	54430423	G	H	54415703.5	G2	20.184531055783303
OR1515	BEACHDFG	MGM	F	chr4	96791878	96871155	B	E	96831516.5	G1	44.23287540370259
OR1515	BEACHDFG	Mf	F	chr4	125374253	125999830	E	C	125687041.5	G2	58.770343580470204
OR1515	BEACHDFG	MGP	M	chr4	135388053	135510533	C	A	135449293	G1	48.70403857745624
OR1515	BEACHDFG	Pf	M	chr4	139687610	139808375	H	G	139747992.5	G2	51.9501144424681
OR1515	BEACHDFG	Mf	F	chr5	39775210	39846116	E	C	39810663	G2	20.843877598089012
OR1515	BEACHDFG	PGM	F	chr5	91203414	91318978	D	H	91261196	G1	40.565487393172404
OR1515	BEACHDFG	MGP	M	chr5	117179412	123709763	C	A	120444587.5	G1	45.031718209741605
OR1515	BEACHDFG	Pf	M	chr6	23518826	23546709	D	F	23532767.5	G2	6.151044313434346
OR1515	BEACHDFG	PGP	M	chr6	101760472	101793174	F	G	101776823	G1	36.69346836782855
OR1515	BEACHDFG	Pf	M	chr6	144153193	144200782	G	H	144176987.5	G2	59.4849432685655
OR1515	BEACHDFG	PGP	M	chr7	28937340	28945374	G	F	28941357	G1	8.216049743129734
OR1515	BEACHDFG	MGM	F	chr7	31315829	31316896	B	E	31316362.5	G1	10.5159893579116
OR1515	BEACHDFG	Mf	F	chr7	141653981	141655321	E	A	141654651	G2	73.62280674474376
OR1515	BEACHDFG	Mf	F	chr8	41089355	41112604	A	B	41100979.5	G2	23.8297829610665
OR1515	BEACHDFG	PGP	M	chr8	81595749	81608162	F	G	81601955.5	G1	26.3284860198838
OR1515	BEACHDFG	MGM	F	chr8	120904596	122145801	B	E	121525198.5	G1	67.95706755574334
OR1515	BEACHDFG	MGM	F	chr9	18462515	18602123	E	B	18532319	G1	6.761935280625885
OR1515	BEACHDFG	Pf	M	chr9	40555420	40558109	D	F	40556764.5	G2	10.66696106096595
OR1515	BEACHDFG	PGP	M	chr9	43555851	43592603	F	G	43574227	G1	14.406268836648572
OR1515	BEACHDFG	Mf	F	chr9	50423970	50443334	B	C	50433652	G2	31.29196378577395
OR1515	BEACHDFG	MGP	M	chr9	103129326	103134181	C	A	103131753.5	G1	40.334060936619
OR1515	BEACHDFG	PGP	M	chr9	111446458	111449967	G	F	111448212.5	G1	46.99354565450615
OR1515	BEACHDFG	Mf	F	chr10	20232216	20454335	B	A	20343275.5	G2	8.351543840896426
OR1515	BEACHDFG	PGM	F	chr10	92761642	92764662	D	H	92763152	G1	46.67068708877175
OR1515	BEACHDFG	MGP	M	chr10	98202436	102352575	A	C	100277505.5	G1	38.578330443686596
OR1515	BEACHDFG	Mf	F	chr10	119125370	119143567	C	E	119134468.5	G2	65.07041628679644
OR1515	BEACHDFG	MGP	M	chr11	32860938	32956416	A	C	32908677	G1	13.18480584637905
OR1515	BEACHDFG	PGP	M	chr11	52783256	52820146	G	F	52801701	G1	23.892210027864877
OR1515	BEACHDFG	Mf	F	chr11	102087001	102297391	C	E	102192196	G2	62.989752863170544
OR1515	BEACHDFG	MGM	F	chr11	110616287	111359417	E	B	110987852	G1	69.32157037944714
OR1515	BEACHDFG	MGP	M	chr12	55252043	55413313	C	A	55332678	G1	13.080168776371327
OR1515	BEACHDFG	Mf	F	chr12	71819629	71852212	A	B	71835920.5	G2	38.27606992163955
OR1515	BEACHDFG	Pf	M	chr12	109554573	109582139	F	H	109568356	G2	44.53237058548651
OR1515	BEACHDFG	Mf	F	chr13	18417648	18427973	B	A	18422810.5	G2	5.1235684147076554
OR1515	BEACHDFG	PGM	F	chr13	42373432	42395061	D	H	42384246.5	G1	21.112269384157052
OR1515	BEACHDFG	MGP	M	chr13	48983881	52037820	A	C	50510850.5	G1	16.291160703968607
OR1515	BEACHDFG	Pf	M	chr13	116573481	116579156	H	F	116576318.5	G2	54.99679277758395
OR1515	BEACHDFG	MGM	F	chr14	19996218	20465589	B	E	20230903.5	G1	0.24139368225114877
OR1515	BEACHDFG	Pf	M	chr14	117961341	117989420	H	F	117975380.5	G2	48.884870403857846
OR1515	BEACHDFG	PGP	M	chr14	118351436	118356744	F	G	118354090	G1	49.2513159619446
OR1515	BEACHDFG	Pf	M	chr15	97309677	97342651	G	D	97326164	G2	42.932385728580456
OR1515	BEACHDFG	PGP	M	chr16	17394034	17435634	G	F	17414834	G1	2.59072467250855
OR1515	BEACHDFG	Mf	F	chr16	17912520	23467678	E	C	20690099	G2	12.698862190859309
OR1515	BEACHDFG	Mf	F	chr17	31205518	31303143	E	C	31254330.5	G2	17.179023508137433
OR1515	BEACHDFG	Pf	M	chr17	72507821	72543687	D	F	72525754	G2	32.205145954614295
OR1515	BEACHDFG	PGP	M	chr18	34170799	34206951	G	F	34188875	G1	6.20855937311633
OR1515	BEACHDFG	PGM	F	chrX	9997509	10398555	H	D	10198032	G1	4.811229090069733
OR1515	BEACHDFG	MGM	F	chrX	48083752	48696502	E	B	48390127	G1	22.29511096048391
OR1515	BEACHDFG	PGM	F	chrX	137627105	137687707	D	H	137657406	G1	58.21424143919437
OR3156	EABFGCDH	Pm	M	chr1	37636205	37671213	C	H	37653709	G2	10.37479426443215
OR3156	EABFGCDH	Pm	M	chr2	15423262	16102929	H	C	15763095.5	G2	3.5101101854480934
OR3156	EABFGCDH	PGM	F	chr2	38469229	38491993	C	G	38480611	G1	25.648198554014403
OR3156	EABFGCDH	Mm	F	chr2	113416214	113417640	A	F	113416927	G2	59.0469017347278
OR3156	EABFGCDH	Pm	M	chr2	127860362	127880815	G	H	127870588.5	G2	46.986066295816514
OR3156	EABFGCDH	MGP	M	chr2	167573663	167694082	F	B	167633872.5	G1	65.96775492969472
OR3156	EABFGCDH	Mm	F	chr3	36373575	36442251	E	B	36407913	G2	18.384569017480377
OR3156	EABFGCDH	MGP	M	chr3	90042397	90084252	B	F	90063324.5	G1	28.99336949969865
OR3156	EABFGCDH	Mm	F	chr3	103364489	103388194	F	A	103376341.5	G2	45.70497861968863
OR3156	EABFGCDH	Pm	M	chr3	107411598	107425966	H	C	107418782	G2	34.68027577983361
OR3156	EABFGCDH	Mm	F	chr3	148076471	148096325	A	F	148086398	G2	75.40687160940332
OR3156	EABFGCDH	Mm	F	chr4	9907872	9986295	A	B	9947083.5	G2	3.8989549018388794
OR3156	EABFGCDH	MGP	M	chr4	41230257	41282505	B	F	41256381	G1	13.4952480891437
OR3156	EABFGCDH	Pm	M	chr4	54777451	54780114	D	G	54778782.5	G2	20.45655892875
OR3156	EABFGCDH	Mm	F	chr4	86756000	86795226	F	E	86775613	G2	40.5073235473633
OR3156	EABFGCDH	Mm	F	chr4	142248460	142328995	E	F	142288727.5	G2	75.04520795660045
OR3156	EABFGCDH	Pm	M	chr4	142961460	143089610	G	D	143025535	G2	54.73259367852672
OR3156	EABFGCDH	Pm	M	chr5	13463088	13467000	C	H	13465044	G2	1.024713682941531
OR3156	EABFGCDH	Mm	F	chr5	69888806	69890120	F	E	69889463	G2	34.51280700503485
OR3156	EABFGCDH	Mm	F	chr5	131141890	131149647	E	F	131145768.5	G2	66.05941317880189
OR3156	EABFGCDH	Pm	M	chr5	131565142	131588038	H	G	131576590	G2	51.0357041461468
OR3156	EABFGCDH	Pm	M	chr6	91095629	91243262	D	G	91169445.5	G2	30.36902119273017
OR3156	EABFGCDH	PGM	F	chr6	144410444	144412694	G	C	144411569	G1	75.90355463724967
OR3156	EABFGCDH	PGP	M	chr7	17195363	17277708	D	H	17236535.5	G1	3.086808729983718
OR3156	EABFGCDH	Mm	F	chr7	74118999	74160251	E	F	74139625	G2	31.72001974669795
OR3156	EABFGCDH	Pm	M	chr7	136654649	136670878	H	C	136662763.5	G2	57.36210669909245
OR3156	EABFGCDH	Mm	F	chr8	32774078	35773499	B	E	34273788.5	G2	19.970212144231724
OR3156	EABFGCDH	MGM	F	chr8	85812925	85825207	E	A	85819066	G1	42.1137541797045
OR3156	EABFGCDH	PGP	M	chr8	115662559	115772305	H	D	115717432	G1	44.33877910413148
OR3156	EABFGCDH	Mm	F	chr8	120161891	120564071	A	B	120362981	G2	66.29827208535521
OR3156	EABFGCDH	Mm	F	chr9	29239534	29253794	E	F	29246664	G2	13.8830462753017
OR3156	EABFGCDH	Pm	M	chr9	29333965	29340789	D	G	29337377	G2	3.817741089243505
OR3156	EABFGCDH	MGP	M	chr9	73404638	73412569	F	B	73408603.5	G1	30.456355667919702
OR3156	EABFGCDH	Mm	F	chr9	74176911	74286049	B	E	74231480	G2	42.4284391083498
OR3156	EABFGCDH	PGM	F	chr9	111638630	111645200	G	C	111641915	G1	62.03227903414065
OR3156	EABFGCDH	Pm	M	chr9	123777698	123850158	C	H	123813928	G2	62.3096035729525
OR3156	EABFGCDH	PGP	M	chr10	23362966	23410036	D	H	23386501	G1	5.48523206751055
OR3156	EABFGCDH	Mm	F	chr10	43717117	55217268	E	B	49467192.5	G2	25.322946935952015
OR3156	EABFGCDH	Mm	F	chr10	114375699	114517737	B	A	114446718	G2	61.29068585008605
OR3156	EABFGCDH	Pm	M	chr10	115800755	115816394	H	C	115808574.5	G2	46.61542863982995
OR3156	EABFGCDH	PGM	F	chr10	125788616	125790554	C	G	125789585	G1	68.53526220614836
OR3156	EABFGCDH	Mm	F	chr11	9496840	9538392	F	E	9517616	G2	4.545956904875798
OR3156	EABFGCDH	PGM	F	chr11	12749015	12773965	G	C	12761490	G1	6.593309986838115
OR3156	EABFGCDH	MGM	F	chr11	77182644	97817828	E	A	87500236	G1	50.34084846987882
OR3156	EABFGCDH	Pm	M	chr11	120429455	120554241	C	H	120491848	G2	72.63040446717415
OR3156	EABFGCDH	Mm	F	chr13	77733554	81066900	B	E	79400227	G2	43.90097164917218
OR3156	EABFGCDH	PGP	M	chr13	103978826	104012733	H	D	103995779.5	G1	43.5358365534713
OR3156	EABFGCDH	MGM	F	chr13	109452773	109464947	E	A	109458860	G1	60.6868138703436
OR3156	EABFGCDH	Mm	F	chr14	22151051	24379038	A	B	23265044.5	G2	2.782655735139304
OR3156	EABFGCDH	Pm	M	chr14	35208196	35221753	H	G	35214974.5	G2	6.793674187779147
OR3156	EABFGCDH	PGM	F	chr14	49003133	49693256	G	C	49348194.5	G1	20.307091487381175
OR3156	EABFGCDH	MGP	M	chr14	59238751	59245296	B	F	59242023.5	G1	18.19683676360375
OR3156	EABFGCDH	Mm	F	chr14	72882830	72914581	F	A	72898705.5	G2	33.46777660891935
OR3156	EABFGCDH	Mm	F	chr15	7117980	8900831	E	B	8009405.5	G2	2.924036153517536
OR3156	EABFGCDH	Pm	M	chr15	25542203	25639040	C	D	25590621.5	G2	2.35861376700558
OR3156	EABFGCDH	PGP	M	chr15	44238280	44281411	D	H	44259845.5	G1	8.43130409983475
OR3156	EABFGCDH	Mm	F	chr15	94975461	95004098	B	A	94989779.5	G2	51.3700501232307
OR3156	EABFGCDH	Mm	F	chr16	51842560	54901204	A	B	53371882	G2	33.559526188986865
OR3156	EABFGCDH	MGM	F	chr17	14080111	22508968	E	A	18294539.5	G1	9.338272325427713
OR3156	EABFGCDH	Pm	M	chr19	22220824	22318620	D	C	22269722	G2	6.3546588515746905
OR3180	DEFGCABH	PGM	F	chr1	22837643	23196784	A	C	23017213.5	G1	9.128060972511708
OR3180	DEFGCABH	MGP	M	chr1	81251091	81258382	G	F	81254736.5	G1	34.93838183893975
OR3180	DEFGCABH	PGM	F	chr1	113990313	114666240	C	A	114328276.5	G1	51.05485232067515
OR3180	DEFGCABH	Mf	F	chr1	124290487	124311538	F	E	124301012.5	G2	55.27426160337555
OR3180	DEFGCABH	Pf	M	chr1	184430003	184461100	A	H	184445551.5	G2	69.3466614987325
OR3180	DEFGCABH	Mf	F	chr1	191753412	192201296	E	G	191977354	G2	95.94620097650852
OR3180	DEFGCABH	PGM	F	chr2	4473015	4503726	C	A	4488370.5	G1	0.83024471076857
OR3180	DEFGCABH	Pf	M	chr2	5592278	5658701	A	H	5625489.5	G2	0.491235862166654
OR3180	DEFGCABH	PGP	M	chr2	15423262	16102929	H	B	15763095.5	G1	3.5101101854480934
OR3180	DEFGCABH	Mf	F	chr2	104987624	105004806	G	E	104996215	G2	54.972244748145954
OR3180	DEFGCABH	Mf	F	chr2	172357364	172373908	E	G	172365636	G2	97.57030951074226
OR3180	DEFGCABH	MGP	M	chr2	173832507	173853139	G	F	173842823	G1	75.21719800982206
OR3180	DEFGCABH	Pf	M	chr2	174527663	174554074	B	A	174540868.5	G2	75.7303211446297
OR3180	DEFGCABH	Mf	F	chr3	58488459	58518850	G	E	58503654.5	G2	30.722867664844102
OR3180	DEFGCABH	MGM	F	chr3	123108418	125452610	E	D	124280514	G1	57.8044479544081
OR3180	DEFGCABH	Pf	M	chr3	129316128	129361293	C	B	129338710.5	G2	45.9355436995088
OR3180	DEFGCABH	PGP	M	chr3	145600399	145743925	B	H	145672162	G1	56.823321982296285
OR3180	DEFGCABH	PGM	F	chr4	19046790	30200856	A	C	24623823	G1	14.046680789066029
OR3180	DEFGCABH	Mf	F	chr4	36414738	36461018	D	G	36437878	G2	20.4960937438001
OR3180	DEFGCABH	MGP	M	chr4	97460998	97462825	G	F	97461911.5	G1	34.41832429174205
OR3180	DEFGCABH	Pf	M	chr5	119939543	119996663	C	H	119968103	G2	43.85805263995175
OR3180	DEFGCABH	PGP	M	chr5	126851441	126871730	H	B	126861585.5	G1	48.50419655996888
OR3180	DEFGCABH	Pf	M	chr6	4352006	4692042	A	H	4522024	G2	0.060277275467149
OR3180	DEFGCABH	Mf	F	chr6	36049033	36060501	E	G	36054767	G2	19.760766402327597
OR3180	DEFGCABH	PGP	M	chr6	91327247	91382564	H	B	91354905.5	G1	30.56057866184445
OR3180	DEFGCABH	Pf	M	chr6	140508050	143100913	B	A	141804481.5	G2	56.93013201300881
OR3180	DEFGCABH	MGP	M	chr7	75070512	75116995	G	F	75093753.5	G1	26.996512763277217
OR3180	DEFGCABH	Pf	M	chr7	77209009	77259096	B	C	77234052.5	G2	29.332295649275117
OR3180	DEFGCABH	PGM	F	chr7	99667319	99669474	C	A	99668396.5	G1	47.43821579264617
OR3180	DEFGCABH	Mf	F	chr7	101482354	101523742	F	D	101503048	G2	47.92043399638335
OR3180	DEFGCABH	Mf	F	chr7	136644910	136648642	D	F	136646776	G2	67.5440629706392
OR3180	DEFGCABH	Pf	M	chr7	136753893	136876229	A	B	136815061	G2	57.78375917010797
OR3180	DEFGCABH	PGP	M	chr7	146334788	146337986	B	H	146336387	G1	71.43628689505425
OR3180	DEFGCABH	MGP	M	chr7	147448572	147484490	F	G	147466531	G1	73.14417273991674
OR3180	DEFGCABH	Mf	F	chr8	10737793	10767008	F	D	10752400.5	G2	2.4098198013543475
OR3180	DEFGCABH	PGM	F	chr8	17580118	24412963	C	A	20996540.5	G1	9.115134146709655
OR3180	DEFGCABH	MGM	F	chr8	37426727	39029632	D	E	38228179.5	G1	23.198894154588587
OR3180	DEFGCABH	Pf	M	chr8	78312161	78791132	A	H	78551646.5	G2	24.75615881127707
OR3180	DEFGCABH	Mf	F	chr8	111895423	111908375	E	G	111901899	G2	58.2174548820413
OR3180	DEFGCABH	Pf	M	chr9	28711688	32432432	A	B	30572060	G2	4.215791280437761
OR3180	DEFGCABH	Pf	M	chr9	110578045	110656594	B	C	110617319.5	G2	46.40711565226175
OR3180	DEFGCABH	Mf	F	chr10	24310990	24330798	D	G	24320894	G2	11.800208096005461
OR3180	DEFGCABH	PGM	F	chr10	106309312	109835468	A	C	108072390	G1	56.22675860499004
OR3180	DEFGCABH	PGP	M	chr11	116220633	116238887	H	B	116229760	G1	66.84119980946386
OR3180	DEFGCABH	Mf	F	chr12	12798108	12814549	E	F	12806328.5	G2	7.233273056057865
OR3180	DEFGCABH	Mf	F	chr12	100327546	100335290	F	E	100331418	G2	55.94928058012805
OR3180	DEFGCABH	Pf	M	chr12	114812323	115064141	B	C	114938232	G2	51.762017731627544
OR3180	DEFGCABH	Pf	M	chr13	93114916	93493042	C	B	93303979	G2	33.45388788426765
OR3180	DEFGCABH	PGM	F	chr14	23346050	28104902	A	C	25725476	G1	7.08567768731651
OR3180	DEFGCABH	Mf	F	chr14	35334038	35335938	D	F	35334988	G2	13.11481893202205
OR3180	DEFGCABH	MGP	M	chr14	120758175	120778054	F	G	120768114.5	G1	53.6587142874264
OR3180	DEFGCABH	PGP	M	chr15	18651632	18931750	B	H	18791691	G1	1.6274864376130185
OR3180	DEFGCABH	MGP	M	chr15	55821838	55840436	F	G	55831137	G1	11.80976214151655
OR3180	DEFGCABH	PGP	M	chr15	102836256	102975710	H	B	102905983	G1	52.99050644705636
OR3180	DEFGCABH	Pf	M	chr15	103147488	103164409	B	C	103155948.5	G2	53.82760699216395
OR3180	DEFGCABH	MGM	F	chr16	29499546	29508134	D	E	29503840	G1	21.54752352397161
OR3180	DEFGCABH	Pf	M	chr16	97522435	97580304	A	H	97551369.5	G2	50.090415913200786
OR3180	DEFGCABH	PGM	F	chr17	13876305	18597440	C	A	16236872.5	G1	7.996902751703483
OR3180	DEFGCABH	Mf	F	chr17	29848144	29851629	D	G	29849886.5	G2	15.97347799879445
OR3180	DEFGCABH	Pf	M	chr17	62350174	63864590	A	B	63107382	G2	24.41229656419531
OR3180	DEFGCABH	PGP	M	chr17	86539390	86579737	B	H	86559563.5	G1	48.4761250119536
OR3180	DEFGCABH	MGP	M	chr17	93732645	93781451	G	F	93757048	G1	55.63592525617834
OR3180	DEFGCABH	Mf	F	chr19	7031758	7081639	D	G	7056698.5	G2	1.1832974092128952
OR3180	DEFGCABH	MGP	M	chr19	40255143	40333124	G	F	40294133.5	G1	20.307920435017575
OR3180	DEFGCABH	MGM	F	chrX	87693665	91136397	E	D	89415031	G1	36.06258788254776
OR3480	DFBGEAHC	MGP	M	chr1	51420088	51440410	G	B	51430249	G1	18.8667872212176
OR3480	DFBGEAHC	PGM	F	chr1	78602123	78621263	A	E	78611693	G1	39.1802290536468
OR3480	DFBGEAHC	Pf	M	chr1	94241067	94252430	E	C	94246748.5	G2	40.323385736956084
OR3480	DFBGEAHC	Mf	F	chr1	191820649	191864441	B	D	191842545	G2	95.56347307033545
OR3480	DFBGEAHC	PGM	F	chr2	59263123	61061288	A	E	60162205.5	G1	36.34719710669074
OR3480	DFBGEAHC	Mf	F	chr2	72449810	72449976	G	D	72449893	G2	43.37945841072755
OR3480	DFBGEAHC	Pf	M	chr2	159798439	159819888	E	H	159809163.5	G2	60.33755274261603
OR3480	DFBGEAHC	MGM	F	chr2	165993860	166021880	D	F	166007870	G1	89.02953586497904
OR3480	DFBGEAHC	Mf	F	chr3	27090961	27289151	B	D	27190056	G2	10.674709863308724
OR3480	DFBGEAHC	PGM	F	chr3	68049371	68576589	E	A	68312980	G1	33.69499698613627
OR3480	DFBGEAHC	Pf	M	chr3	108685405	109287915	A	C	108986660	G2	36.10690618335246
OR3480	DFBGEAHC	Mf	F	chr3	128049302	129172501	D	B	128610901.5	G2	60.93263749786403
OR3480	DFBGEAHC	PGP	M	chr3	152078958	152131769	C	H	152105363.5	G1	61.49073777438957
OR3480	DFBGEAHC	MGP	M	chr3	156151596	156265110	B	G	156208353	G1	65.94188568252646
OR3480	DFBGEAHC	Mf	F	chr4	58336519	58381880	D	B	58359199.5	G2	30.24085919599267
OR3480	DFBGEAHC	PGP	M	chr4	154178467	154197367	H	C	154187917	G1	68.70727827309375
OR3480	DFBGEAHC	Mf	F	chr5	3590154	3609061	F	B	3599607.5	G2	0.180831826401447
OR3480	DFBGEAHC	Mf	F	chr5	64888807	64911717	B	F	64900262	G2	32.48945147679325
OR3480	DFBGEAHC	Mf	F	chr6	15418871	15490858	F	G	15454864.5	G2	7.515829138947025
OR3480	DFBGEAHC	MGP	M	chr6	33174473	33175552	G	B	33175012.5	G1	10.292721921431351
OR3480	DFBGEAHC	PGP	M	chr6	76439385	76493402	C	H	76466393.5	G1	25.877256074882197
OR3480	DFBGEAHC	Pf	M	chr6	147330935	147337879	H	E	147334407	G2	64.5030112963318
OR3480	DFBGEAHC	PGM	F	chr7	6074182	7077223	E	A	6575702.5	G1	1.0929834411568478
OR3480	DFBGEAHC	Pf	M	chr7	28289392	28380116	A	C	28334754	G2	7.05244122965642
OR3480	DFBGEAHC	Mf	F	chr7	37180295	37189920	B	F	37185107.5	G2	13.585420433549492
OR3480	DFBGEAHC	MGM	F	chr7	85123887	85142163	F	D	85133025	G1	40.1210632271629
OR3480	DFBGEAHC	MGM	F	chr7	118486601	118491257	D	F	118488929	G1	52.192717071931405
OR3480	DFBGEAHC	PGP	M	chr7	122076754	122144545	C	H	122110649.5	G1	45.692022016056995
OR3480	DFBGEAHC	Pf	M	chr7	141631250	141654396	H	E	141642823	G2	63.395290386031746
OR3480	DFBGEAHC	PGP	M	chr8	89758306	89792485	C	H	89775395.5	G1	28.9605522010536
OR3480	DFBGEAHC	Pf	M	chr8	97423405	97466278	H	E	97444841.5	G2	32.73176227626932
OR3480	DFBGEAHC	Pf	M	chr9	91047018	91281128	C	A	91164073	G2	35.74442435201935
OR3480	DFBGEAHC	MGM	F	chr9	99537629	99547652	F	D	99542640.5	G1	53.887884267631
OR3480	DFBGEAHC	Mf	F	chr10	22850860	22867277	G	F	22859068.5	G2	11.177232502197949
OR3480	DFBGEAHC	PGM	F	chr10	25397171	28366496	A	E	26881833.5	G1	14.784059434165762
OR3480	DFBGEAHC	Pf	M	chr10	95395296	97134342	E	C	96264819	G2	36.596699158564775
OR3480	DFBGEAHC	PGP	M	chr10	117956743	117993380	C	H	117975061.5	G1	49.1984779402789
OR3480	DFBGEAHC	Pf	M	chr11	50388603	50399546	H	E	50394074.5	G2	21.77718430528025
OR3480	DFBGEAHC	Mf	F	chr11	71558929	72883220	B	D	72221074.5	G2	42.857142857142826
OR3480	DFBGEAHC	Mf	F	chr12	16642899	16653126	D	G	16648012.5	G2	11.143388013932272
OR3480	DFBGEAHC	MGP	M	chr12	41247235	41254543	G	B	41250889	G1	9.24725262845856
OR3480	DFBGEAHC	Pf	M	chr12	95544817	96001518	H	A	95773167.5	G2	30.681133212778807
OR3480	DFBGEAHC	Mf	F	chr13	32953536	39075049	D	B	36014292.5	G2	14.470100353857013
OR3480	DFBGEAHC	PGM	F	chr13	53343534	53397444	E	A	53370489	G1	31.03557881960825
OR3480	DFBGEAHC	MGP	M	chr13	102556049	102594864	B	G	102575456.5	G1	41.5600968673765
OR3480	DFBGEAHC	Mf	F	chr13	112992728	113010714	G	F	113001721	G2	63.71308016877635
OR3480	DFBGEAHC	Pf	M	chr13	117300110	117308811	A	H	117304460.5	G2	56.1141438993127
OR3480	DFBGEAHC	MGP	M	chr14	47084859	47208654	B	G	47146756.5	G1	11.539495111155421
OR3480	DFBGEAHC	Pf	M	chr14	113055880	113507514	H	E	113281697	G2	46.0997717922521
OR3480	DFBGEAHC	PGM	F	chr15	45039371	45288435	A	E	45163903	G1	20.91621458710065
OR3480	DFBGEAHC	Pf	M	chr15	63758233	67547828	E	C	65653030.5	G2	15.805224618329508
OR3480	DFBGEAHC	Mf	F	chr15	70075129	70128182	B	D	70101655.5	G2	35.37126268765735
OR3480	DFBGEAHC	Mf	F	chr16	13040688	13077418	F	G	13059053	G2	8.004675361581832
OR3480	DFBGEAHC	PGM	F	chr16	34197980	35209739	E	A	34703859.5	G1	25.015069318866786
OR3480	DFBGEAHC	MGP	M	chr16	94427888	94430537	G	B	94429212.5	G1	45.8753568268702
OR3480	DFBGEAHC	PGM	F	chr17	28267668	28547978	E	A	28407823	G1	14.888487040385764
OR3480	DFBGEAHC	MGP	M	chr18	57885469	57902635	B	G	57894052	G1	17.17896126359665
OR3480	DFBGEAHC	Pf	M	chr18	65509882	65552818	C	A	65531350	G2	24.859159941456348
OR3480	DFBGEAHC	Mf	F	chr19	28829831	28866851	F	G	28848341	G2	21.2877580658521
OR3480	DFBGEAHC	PGP	M	chr19	36201998	36225225	C	H	36213611.5	G1	16.768993358422772
OR3480	DFBGEAHC	MGP	M	chr19	46142195	46163740	G	B	46152967.5	G1	27.503514025602552
OR3480	DFBGEAHC	Mf	F	chrX	10842873	10870718	B	F	10856795.5	G2	6.328351080689646
OR5041	AEGBFDHC	Pm	M	chr1	10097112	10269428	H	D	10183270	G2	0.5424954792043398
OR5041	AEGBFDHC	Mm	F	chr1	16178334	16229120	B	A	16203727	G2	5.93358878136289
OR5041	AEGBFDHC	Pm	M	chr1	39077591	39165806	D	C	39121698.5	G2	11.874623267028351
OR5041	AEGBFDHC	MGM	F	chr1	61348076	62339902	A	E	61843989	G1	31.052648987955546
OR5041	AEGBFDHC	Mm	F	chr1	99742772	99770324	E	G	99756548	G2	47.9534482125478
OR5041	AEGBFDHC	Mm	F	chr1	164851244	164873702	G	E	164862473	G2	76.85501587966749
OR5041	AEGBFDHC	MGM	F	chr1	186146984	186175635	E	A	186161309.5	G1	90.5445526136674
OR5041	AEGBFDHC	PGP	M	chr1	193791547	193798305	C	H	193794926	G1	82.0008955714843
OR5041	AEGBFDHC	Pm	M	chr1	195467052	195476075	H	F	195471563.5	G2	85.73597250303845
OR5041	AEGBFDHC	Mm	F	chr2	10592021	13357845	B	A	11974933	G2	8.137432188065098
OR5041	AEGBFDHC	MGM	F	chr2	179454623	179541414	A	E	179498018.5	G1	102.53164556962035
OR5041	AEGBFDHC	Mm	F	chr3	67183449	67234521	E	G	67208985	G2	33.33333333333335
OR5041	AEGBFDHC	Pm	M	chr3	136137864	137069054	C	D	136603459	G2	49.53306974466546
OR5041	AEGBFDHC	MGP	M	chr4	18412058	18449410	G	B	18430734	G1	4.038577456298975
OR5041	AEGBFDHC	Mm	F	chr4	61850792	62303664	B	E	62077228	G2	31.344871995019737
OR5041	AEGBFDHC	Mm	F	chr4	105886751	106195125	E	B	106040938	G2	50.5896831667543
OR5041	AEGBFDHC	MGM	F	chr5	12691230	13453569	E	A	13072399.5	G1	2.8347702081891084
OR5041	AEGBFDHC	Pm	M	chr5	64761458	64762087	F	C	64761772.5	G2	23.56841470765515
OR5041	AEGBFDHC	PGP	M	chr5	69209570	69483804	C	H	69346687	G1	26.480826156125147
OR5041	AEGBFDHC	MGM	F	chr5	91906001	93467179	A	E	92686590	G1	42.04913145991239
OR5041	AEGBFDHC	Pm	M	chr5	139499770	139542766	H	F	139521268	G2	59.24576701020365
OR5041	AEGBFDHC	Mm	F	chr6	5990602	7785874	E	B	6888238	G2	2.234784293660098
OR5041	AEGBFDHC	PGP	M	chr6	24597971	24872594	C	H	24735282.5	G1	7.356380190633634
OR5041	AEGBFDHC	Mm	F	chr6	126040604	126087298	B	E	126063951	G2	66.90302428716035
OR5041	AEGBFDHC	PGP	M	chr6	144947495	145011988	H	C	144979741.5	G1	61.06088004822185
OR5041	AEGBFDHC	PGP	M	chr7	17242470	17259509	C	H	17250989.5	G1	3.2186899120917802
OR5041	AEGBFDHC	Pm	M	chr7	47964693	48593316	H	D	48279004.5	G2	17.55417144862349
OR5041	AEGBFDHC	Mm	F	chr7	78838175	79083768	E	G	78960971.5	G2	37.070524412296606
OR5041	AEGBFDHC	MGP	M	chr7	125597860	125601701	G	B	125599780.5	G1	48.481022885479
OR5041	AEGBFDHC	Pm	M	chr7	138683825	138736296	D	H	138710060.5	G2	59.32289769067578
OR5041	AEGBFDHC	MGP	M	chr8	48670818	48679348	G	B	48675083	G1	14.904303381898
OR5041	AEGBFDHC	Mm	F	chr8	117535244	119091849	B	A	118313546.5	G2	64.22781543924776
OR5041	AEGBFDHC	PGP	M	chr8	129080067	129095102	H	C	129087584.5	G1	60.413942557286504
OR5041	AEGBFDHC	Mm	F	chr9	30285286	30394782	E	B	30340034	G2	15.348943944995419
OR5041	AEGBFDHC	Pm	M	chr9	73404638	73412569	H	F	73408603.5	G2	30.456355667919702
OR5041	AEGBFDHC	MGP	M	chr9	115004594	115057993	B	G	115031293.5	G1	51.59887108020333
OR5041	AEGBFDHC	Pm	M	chr10	41392727	41421297	F	H	41407012	G2	12.95531560921335
OR5041	AEGBFDHC	Pm	M	chr10	120314452	120383843	H	D	120349147.5	G2	54.05470358731676
OR5041	AEGBFDHC	MGM	F	chr11	34256938	34434819	A	E	34345878.5	G1	19.312468894510605
OR5041	AEGBFDHC	PGP	M	chr11	58148446	58166484	C	H	58157465	G1	28.150094389306197
OR5041	AEGBFDHC	Mm	F	chr11	64694752	64757792	E	B	64726272	G2	37.676471155769846
OR5041	AEGBFDHC	MGM	F	chr12	29554476	29579634	A	E	29567055	G1	19.352575952863
OR5041	AEGBFDHC	PGP	M	chr12	74666283	74697316	H	C	74681799.5	G1	18.14345991561185
OR5041	AEGBFDHC	Mm	F	chr12	92159653	92199030	E	G	92179341.5	G2	50.6931886678722
OR5041	AEGBFDHC	Pm	M	chr13	11878074	11894965	D	H	11886519.5	G2	1.26582278481013
OR5041	AEGBFDHC	PGP	M	chr13	57843365	57905398	H	C	57874381.5	G1	20.11425342659265
OR5041	AEGBFDHC	Pm	M	chr14	20957388	22151051	C	D	21554219.5	G2	0.4432685998687537
OR5041	AEGBFDHC	MGP	M	chr14	45367855	45373765	B	G	45370810	G1	10.0804541481798
OR5041	AEGBFDHC	Mm	F	chr14	78440622	81318209	G	A	79879415.5	G2	38.43112103562969
OR5041	AEGBFDHC	MGP	M	chr15	29764606	29821579	G	B	29793092.5	G1	4.119706722545373
OR5041	AEGBFDHC	PGM	F	chr15	42818685	42844541	F	D	42831613	G1	19.46955997588915
OR5041	AEGBFDHC	Mm	F	chr15	81943912	81971949	B	A	81957930.5	G2	40.92827004219415
OR5041	AEGBFDHC	Pm	M	chr15	86665484	86688409	D	H	86676946.5	G2	28.555691827982493
OR5041	AEGBFDHC	Mm	F	chr16	8817403	14932051	E	B	11874727	G2	5.7386890875600995
OR5041	AEGBFDHC	MGP	M	chr16	78501633	78505608	B	G	78503620.5	G1	32.6420068296585
OR5041	AEGBFDHC	Pm	M	chr16	84295598	84299038	D	H	84297318	G2	34.48670096278401
OR5041	AEGBFDHC	Mm	F	chr17	27134292	27139304	A	G	27136798	G2	12.572107103846832
OR5041	AEGBFDHC	PGM	F	chr17	86917953	86924165	F	D	86921059	G1	54.030553045222604
OR5041	AEGBFDHC	Mm	F	chr18	18758058	18810889	E	G	18784473.5	G2	9.48893506592496
OR5041	AEGBFDHC	PGP	M	chr18	74684962	74702957	H	C	74693959.5	G1	33.7674396194779
OR5041	AEGBFDHC	MGM	F	chr19	15936147	16137760	E	A	16036953.5	G1	7.896323086196506
OR5041	AEGBFDHC	Mm	F	chrX	70646822	70658758	A	G	70652790	G2	32.2137285918706
OR5049	CAFGEHDB	Pf	M	chr1	89537151	92069587	E	D	90803369	G2	38.31863719959486
OR5049	CAFGEHDB	MGM	F	chr1	155089225	155637195	A	C	155363210	G1	68.55744115166027
OR5049	CAFGEHDB	Pf	M	chr1	194360307	194538248	D	E	194449277.5	G2	83.79597676297972
OR5049	CAFGEHDB	PGM	F	chr2	20299649	20301715	E	H	20300682	G1	15.3104279686558
OR5049	CAFGEHDB	Pf	M	chr2	28234970	28250796	H	B	28242883	G2	11.236170120543148
OR5049	CAFGEHDB	PGP	M	chr2	91872706	93099829	B	D	92486267.5	G1	37.29752970842699
OR5049	CAFGEHDB	PGP	M	chr2	158461696	158839989	D	B	158650842.5	G1	59.25786852959023
OR5049	CAFGEHDB	Pf	M	chr2	160946728	161167058	B	H	161056893	G2	60.82442650658425
OR5049	CAFGEHDB	Mf	F	chr3	21523332	21537975	C	G	21530653.5	G2	7.30105190157352
OR5049	CAFGEHDB	MGP	M	chr3	29167145	29186169	G	F	29176657	G1	5.424954792043399
OR5049	CAFGEHDB	PGP	M	chr3	52174246	52297588	D	B	52235917	G1	14.858129516591754
OR5049	CAFGEHDB	PGP	M	chr3	131806387	133388270	B	D	132597328.5	G1	47.783285982395306
OR5049	CAFGEHDB	Pf	M	chr3	151106420	151183290	D	H	151144855	G2	60.83273568171925
OR5049	CAFGEHDB	MGP	M	chr3	153864538	153902000	F	G	153883269	G1	64.02637304879741
OR5049	CAFGEHDB	PGP	M	chr4	65520859	71245710	D	B	68383284.5	G1	26.34116937914409
OR5049	CAFGEHDB	Mf	F	chr5	26505595	26522937	F	A	26514266	G2	11.68941071803525
OR5049	CAFGEHDB	PGP	M	chr5	27562097	28334085	D	B	27948091	G1	4.8824593128390585
OR5049	CAFGEHDB	MGM	F	chr5	110655673	110697624	A	C	110676648.5	G1	50.857699845732796
OR5049	CAFGEHDB	MGM	F	chr5	135163250	136354116	C	A	135758683	G1	70.177090881366
OR5049	CAFGEHDB	PGP	M	chr5	147433985	147642580	B	D	147538282.5	G1	66.9293772329593
OR5049	CAFGEHDB	PGM	F	chr6	4256842	4283229	H	E	4270035.5	G1	0.30138637733574447
OR5049	CAFGEHDB	Pf	M	chr6	50508087	50517024	E	B	50512555.5	G2	17.7378552854105
OR5049	CAFGEHDB	Mf	F	chr6	105402815	105607005	A	G	105504910	G2	52.34044580933
OR5049	CAFGEHDB	MGP	M	chr6	113713900	113729363	G	F	113721631.5	G1	41.22039001311205
OR5049	CAFGEHDB	Pf	M	chr6	146368383	146385544	B	H	146376963.5	G2	63.44193972378362
OR5049	CAFGEHDB	PGP	M	chr7	49308091	50919703	B	D	50113897	G1	17.85449363827745
OR5049	CAFGEHDB	Mf	F	chr7	95681940	95697927	A	G	95689933.5	G2	45.68453951110872
OR5049	CAFGEHDB	PGP	M	chr7	144104805	145052753	D	B	144578779	G1	67.9745615484943
OR5049	CAFGEHDB	PGP	M	chr8	27981665	29467193	D	B	28724429	G1	5.940378595453026
OR5049	CAFGEHDB	Mf	F	chr8	69921546	69930352	C	F	69925949	G2	35.11807065521795
OR5049	CAFGEHDB	Pf	M	chr8	117381850	117388820	B	H	117385335	G2	46.83544303797465
OR5049	CAFGEHDB	MGP	M	chr8	120368391	120393234	F	G	120380812.5	G1	50.2701788198217
OR5049	CAFGEHDB	MGM	F	chr9	34353050	40589033	A	C	37471041.5	G1	22.243214644967505
OR5049	CAFGEHDB	Mf	F	chr10	33711245	33729384	G	C	33720314.5	G2	18.68681347807895
OR5049	CAFGEHDB	Pf	M	chr11	32695890	32696652	B	H	32696271	G2	13.0443925665463
OR5049	CAFGEHDB	MGM	F	chr11	60507954	60519662	A	C	60513808	G1	34.61056899342325
OR5049	CAFGEHDB	MGM	F	chr11	100658360	100672306	C	A	100665333	G1	61.42254370102465
OR5049	CAFGEHDB	PGM	F	chr11	120368939	120554241	H	E	120461590	G1	76.82424521032732
OR5049	CAFGEHDB	Mf	F	chr12	26097746	26127987	G	A	26112866.5	G2	13.307120617074247
OR5049	CAFGEHDB	MGM	F	chr12	72440309	72465905	A	C	72453107	G1	38.51717902350815
OR5049	CAFGEHDB	Pf	M	chr12	98727521	98866275	B	H	98796898	G2	32.13222813759978
OR5049	CAFGEHDB	MGM	F	chr13	22041095	25010633	C	A	23525864	G1	8.981314044605183
OR5049	CAFGEHDB	Pf	M	chr13	94689401	96118849	B	E	95404125	G2	34.660813227340405
OR5049	CAFGEHDB	MGP	M	chr14	48078592	48106587	F	G	48092589.5	G1	13.278825177582679
OR5049	CAFGEHDB	Pf	M	chr14	103781825	105286202	D	E	104534013.5	G2	41.16368869548892
OR5049	CAFGEHDB	PGM	F	chr15	18865365	18942882	H	E	18904123.5	G1	7.729429637854204
OR5049	CAFGEHDB	Pf	M	chr15	100648111	100797590	E	B	100722850.5	G2	49.36708860759489
OR5049	CAFGEHDB	PGP	M	chr16	77584038	77744440	D	B	77664239	G1	31.89437139538452
OR5049	CAFGEHDB	Mf	F	chr16	84295598	84297638	C	G	84296618	G2	47.86648544803785
OR5049	CAFGEHDB	MGM	F	chr17	13876305	18597440	A	C	16236872.5	G1	7.996902751703483
OR5049	CAFGEHDB	Pf	M	chr17	52680822	52711643	D	E	52696232.5	G2	19.9367066114783
OR5049	CAFGEHDB	Pf	M	chr18	68731494	68763063	E	B	68747278.5	G2	28.421758467087592
OR5049	CAFGEHDB	PGP	M	chr18	81841165	82516482	B	D	82178823.5	G1	43.41781357084882
OR5049	CAFGEHDB	MGM	F	chr19	38164352	40020369	A	C	39092360.5	G1	30.32435802136134
OR5049	CAFGEHDB	Mf	F	chr19	40239940	40298000	C	F	40268970	G2	30.83134048791294
OR5049	CAFGEHDB	PGM	F	chr19	41765300	41786325	E	H	41775812.5	G1	32.28171108110335
OR5049	CAFGEHDB	Pf	M	chr19	48905400	48971002	H	D	48938201	G2	30.078360458107248
OR5049	CAFGEHDB	MGM	F	chrX	91233650	91296613	A	C	91265131.5	G1	36.962025316455694
OR5049	CAFGEHDB	Mf	F	chrX	126572670	126588874	C	F	126580772	G2	49.197370662933054
OR5067	HCFDEAGB	Mm	F	chr1	9807209	9837557	H	F	9822383	G2	1.50693188667872
OR5067	HCFDEAGB	MGP	M	chr1	51854278	51866614	F	D	51860446	G1	19.02884028465816
OR5067	HCFDEAGB	Pm	M	chr1	101904517	102311309	B	E	102107913	G2	42.85714285714288
OR5067	HCFDEAGB	Mm	F	chr1	121741507	121793678	D	H	121767592.5	G2	53.118348298409735
OR5067	HCFDEAGB	Pm	M	chr2	73418579	73441861	G	A	73430220	G2	31.90499503197395
OR5067	HCFDEAGB	PGM	F	chr3	63308084	63457454	E	A	63382769	G1	31.879445475788668
OR5067	HCFDEAGB	Mm	F	chr3	117503620	117526501	H	F	117515060.5	G2	53.537323393782046
OR5067	HCFDEAGB	Mm	F	chr4	9756249	9781484	H	D	9768866.5	G2	3.527377715064775
OR5067	HCFDEAGB	Pm	M	chr5	18924785	18927894	E	G	18926339.5	G2	2.02111673006978
OR5067	HCFDEAGB	Mm	F	chr5	100597887	100615799	F	C	100606843	G2	46.124382596906344
OR5067	HCFDEAGB	Mm	F	chr6	27551155	27662312	D	C	27606733.5	G2	16.036767566827866
OR5067	HCFDEAGB	Pm	M	chr6	71169438	71185192	G	A	71177315	G2	24.174054939736948
OR5067	HCFDEAGB	Mm	F	chr6	76668418	76705940	C	D	76687179	G2	35.26220614828215
OR5067	HCFDEAGB	Pm	M	chr7	77947084	77988828	G	A	77967956	G2	29.8884612743714
OR5067	HCFDEAGB	Mm	F	chr7	140206415	141275954	D	C	140741184.5	G2	71.86695187713964
OR5067	HCFDEAGB	Pm	M	chr7	143311892	144021966	A	B	143666929	G2	66.58091355050769
OR5067	HCFDEAGB	PGM	F	chr8	29040534	29149294	E	A	29094914	G1	14.61478268686785
OR5067	HCFDEAGB	Mm	F	chr8	84823690	85023370	D	H	84923530	G2	41.06755334599939
OR5067	HCFDEAGB	Pm	M	chr9	65394049	65395679	E	G	65394864	G2	25.8709489862949
OR5067	HCFDEAGB	Mm	F	chr9	111206753	111220715	H	F	111213734	G2	61.42254370102455
OR5067	HCFDEAGB	Mm	F	chr10	52576279	52599578	H	D	52587928.5	G2	26.5180552577361
OR5067	HCFDEAGB	MGP	M	chr10	94004062	94047295	D	F	94025678.5	G1	35.3352761578391
OR5067	HCFDEAGB	PGP	M	chr10	95587405	95608075	B	G	95597740	G1	36.11292911984075
OR5067	HCFDEAGB	Pm	M	chr10	114418419	114452773	G	A	114435596	G2	44.716109976350296
OR5067	HCFDEAGB	Pm	M	chr11	68698643	68706050	B	A	68702346.5	G2	34.8402652200121
OR5067	HCFDEAGB	Mm	F	chr11	108192093	110734587	D	C	109463340	G2	67.96345982024529
OR5067	HCFDEAGB	Mm	F	chr12	16885829	16905080	F	C	16895454.5	G2	11.3676402407149
OR5067	HCFDEAGB	Mm	F	chr12	76784865	77543117	C	D	77163991	G2	41.184426283564036
OR5067	HCFDEAGB	Pm	M	chr12	93758646	93775264	G	A	93766955	G2	29.921646504829702
OR5067	HCFDEAGB	Mm	F	chr12	113017233	114275157	D	C	113646195	G2	65.83423363709831
OR5067	HCFDEAGB	Mm	F	chr13	9264384	9281505	F	H	9272944.5	G2	2.5039285301498726
OR5067	HCFDEAGB	MGM	F	chr13	46749819	46770147	H	C	46759983	G1	25.638293095265652
OR5067	HCFDEAGB	Pm	M	chr13	108278434	108329331	B	E	108303882.5	G2	46.83471572550291
OR5067	HCFDEAGB	Mm	F	chr13	109638132	109641428	C	F	109639780	G2	61.15069742687805
OR5067	HCFDEAGB	Mm	F	chr14	94823873	95528057	H	D	95175965	G2	44.003001671817074
OR5067	HCFDEAGB	PGP	M	chr14	102648345	102956653	G	B	102802499	G1	39.722724532851146
OR5067	HCFDEAGB	Mm	F	chr15	6312924	6382347	C	F	6347635.5	G2	1.116352810208464
OR5067	HCFDEAGB	Pm	M	chr15	11933112	11935752	E	G	11934432	G2	0.421940928270042
OR5067	HCFDEAGB	Mm	F	chr15	77836815	77874980	F	C	77855897.5	G2	39.24050632911398
OR5067	HCFDEAGB	Pm	M	chr15	98519221	98540896	G	A	98530058.5	G2	44.68702140593635
OR5067	HCFDEAGB	MGM	F	chr15	98865022	98922910	C	H	98893966	G1	53.94816154309825
OR5067	HCFDEAGB	MGM	F	chr16	91173320	91178910	C	H	91176115	G1	52.8666470039254
OR5067	HCFDEAGB	Mm	F	chr17	59126597	59204103	C	F	59165350	G2	34.3336212433195
OR5067	HCFDEAGB	PGP	M	chr18	22037454	22041292	B	G	22039373	G1	3.288545449350885
OR5067	HCFDEAGB	Mm	F	chr18	57451544	57457694	C	F	57454619	G2	35.01842935585775
OR5067	HCFDEAGB	Mm	F	chrX	21060298	21066664	F	C	21063481	G2	13.746155459325301
OR5158	GCDFABHE	Mm	F	chr1	42692553	42694416	G	D	42693484.5	G2	21.29888117321925
OR5158	GCDFABHE	Pm	M	chr1	72307815	72319413	E	A	72313614	G2	30.702514905239482
OR5158	GCDFABHE	PGM	F	chr1	122913142	122924305	A	B	122918723.5	G1	54.01060846426595
OR5158	GCDFABHE	Pm	M	chr1	189257338	189354964	B	H	189306151	G2	74.06677053146538
OR5158	GCDFABHE	Mm	F	chr2	44181339	44190823	F	C	44186081	G2	28.5981865228611
OR5158	GCDFABHE	Mm	F	chr2	141995298	142013110	C	F	142004204	G2	72.87522603978306
OR5158	GCDFABHE	PGM	F	chr2	153241135	153267470	A	B	153254302.5	G1	80.16245466467115
OR5158	GCDFABHE	Mm	F	chr3	21441679	21458466	G	F	21450072.5	G2	7.08361525613089
OR5158	GCDFABHE	Pm	M	chr3	37034820	37277905	A	E	37156362.5	G2	9.28270042194093
OR5158	GCDFABHE	Mm	F	chr3	122499311	122554649	F	G	122526980	G2	56.61445688133415
OR5158	GCDFABHE	Mm	F	chr4	64075809	64102954	D	G	64089381.5	G2	32.24561838087445
OR5158	GCDFABHE	PGP	M	chr4	68038127	68246226	E	H	68142176.5	G1	25.94787519192993
OR5158	GCDFABHE	Pm	M	chr4	133000117	133139178	H	A	133069647.5	G2	47.125666970180944
OR5158	GCDFABHE	Mm	F	chr4	136481886	136490571	G	D	136486228.5	G2	69.61464135733394
OR5158	GCDFABHE	PGM	F	chr5	13397785	13468933	A	B	13433359	G1	3.501256327502986
OR5158	GCDFABHE	Mm	F	chr5	19172698	19183879	F	G	19178288.5	G2	8.20537784553188
OR5158	GCDFABHE	Mm	F	chr5	125997787	126026085	G	D	126011936	G2	61.17121588671395
OR5158	GCDFABHE	MGM	F	chr6	88933446	88963282	C	G	88948364	G1	42.5168603596165
OR5158	GCDFABHE	Mm	F	chr6	117374911	117394590	G	D	117384750.5	G2	59.50296265895065
OR5158	GCDFABHE	Pm	M	chr6	121450605	121474134	B	H	121462369.5	G2	45.26823387582885
OR5158	GCDFABHE	PGP	M	chr6	133645952	133713655	H	E	133679803.5	G1	49.819284872657704
OR5158	GCDFABHE	MGM	F	chr7	129886469	131502905	G	C	130694687	G1	61.697616703151745
OR5158	GCDFABHE	PGP	M	chr8	18937496	18964464	E	H	18950980	G1	3.4097775370962253
OR5158	GCDFABHE	Pm	M	chr8	27224264	27249288	H	B	27236776	G2	5.387470358508338
OR5158	GCDFABHE	PGM	F	chr8	113070878	115206478	B	A	114138678	G1	59.49231703321111
OR5158	GCDFABHE	Mm	F	chr8	116780539	116831291	F	G	116805915	G2	61.8834603969631
OR5158	GCDFABHE	Pm	M	chr8	130677504	130747273	A	H	130712388.5	G2	61.107600004427454
OR5158	GCDFABHE	Pm	M	chr9	57409841	57458674	E	B	57434257.5	G2	20.916214587100672
OR5158	GCDFABHE	PGM	F	chr9	77113363	77153358	B	A	77133360.5	G1	43.556280856755244
OR5158	GCDFABHE	PGM	F	chr10	27228797	28677524	B	A	27953160.5	G1	15.77741799703151
OR5158	GCDFABHE	Pm	M	chr10	116845399	116874616	A	H	116860007.5	G2	47.623463079584276
OR5158	GCDFABHE	Pm	M	chr11	46797771	46870738	B	H	46834254.5	G2	19.0500909711935
OR5158	GCDFABHE	MGM	F	chr11	109643132	109648047	C	G	109645589.5	G1	68.06318964338769
OR5158	GCDFABHE	Mm	F	chr11	119854138	119883872	G	F	119869005	G2	76.49186256781195
OR5158	GCDFABHE	PGP	M	chr11	121021521	121050041	H	E	121035781	G1	73.15827994819846
OR5158	GCDFABHE	Mm	F	chr12	8403066	9468127	D	C	8935596.5	G2	2.982857947040554
OR5158	GCDFABHE	PGM	F	chr12	25799467	25818986	B	A	25809226.5	G1	12.50671835112585
OR5158	GCDFABHE	MGM	F	chr13	5892583	5899856	G	C	5896219.5	G1	0.663050030138638
OR5158	GCDFABHE	MGM	F	chr13	99221043	99260486	C	G	99240764.5	G1	53.770894411216446
OR5158	GCDFABHE	PGM	F	chr13	102556138	102649199	A	B	102602668.5	G1	57.076277895763596
OR5158	GCDFABHE	Pm	M	chr14	21552746	21817063	E	B	21684904.5	G2	0.52213933255793
OR5158	GCDFABHE	MGM	F	chr14	47158086	47204458	G	C	47181272	G1	18.341261997568743
OR5158	GCDFABHE	Pm	M	chr14	93168282	99983932	B	E	96576107	G2	36.98955115465672
OR5158	GCDFABHE	Mm	F	chr14	102368050	102611852	C	D	102489951	G2	50.176315795213455
OR5158	GCDFABHE	PGP	M	chr15	29789487	29805096	H	E	29797291.5	G1	4.16247060726664
OR5158	GCDFABHE	Mm	F	chr15	82206203	82235518	G	D	82220860.5	G2	41.08627319402609
OR5158	GCDFABHE	MGP	M	chr15	93734377	93787846	D	F	93761111.5	G1	36.54763770889978
OR5158	GCDFABHE	MGP	M	chr16	20247404	20263169	D	F	20255286.5	G1	3.763254489368288
OR5158	GCDFABHE	Mm	F	chr16	56649556	56698197	F	G	56673876.5	G2	35.141651597347746
OR5158	GCDFABHE	MGM	F	chr16	59677924	59704786	G	C	59691355	G1	36.751401695413634
OR5158	GCDFABHE	Pm	M	chr16	91073100	91096505	B	H	91084802.5	G2	40.8077154912598
OR5158	GCDFABHE	Mm	F	chr17	72467641	72491425	F	G	72479533	G2	45.11556265620476
OR5158	GCDFABHE	PGP	M	chr17	87959661	87985988	H	E	87972824.5	G1	49.61710683766563
OR5158	GCDFABHE	Pm	M	chr17	89799798	90557266	E	A	90178532	G2	53.345388788426696
OR5158	GCDFABHE	PGM	F	chr18	26919757	30433529	A	B	28676643	G1	15.838973146543932
OR5158	GCDFABHE	PGM	F	chr18	82649903	83919390	B	A	83284646.5	G1	52.029170367785746
OR5158	GCDFABHE	PGP	M	chr19	28783331	28867900	E	H	28825615.5	G1	11.830619550982009
OR5158	GCDFABHE	Pm	M	chr19	31275287	31319977	H	B	31297632	G2	13.805646438253799
OR5431	GCFDEHBA	PGM	F	chr1	51440223	51454158	H	E	51447190.5	G1	25.27246217384646
OR5431	GCFDEHBA	MGM	F	chr1	56509489	56532953	C	G	56521221	G1	28.3098989133547
OR5431	GCFDEHBA	Mf	F	chr1	93732140	93737920	G	F	93735030	G2	45.02712477396025
OR5431	GCFDEHBA	Pf	M	chr1	95002662	95016376	E	A	95009519	G2	41.1248389083398
OR5431	GCFDEHBA	PGP	M	chr1	108155787	108253639	A	B	108204713	G1	43.37007876463844
OR5431	GCFDEHBA	Mf	F	chr1	190725759	190733129	F	G	190729444	G2	94.5147679324895
OR5431	GCFDEHBA	MGM	F	chr1	195527497	195529759	G	C	195528628	G1	98.85371130048526
OR5431	GCFDEHBA	MGP	M	chr2	10790706	10808117	F	D	10799411.5	G1	1.9638596020152845
OR5431	GCFDEHBA	Mf	F	chr2	32084595	32088957	D	G	32086776	G2	23.44786015672095
OR5431	GCFDEHBA	Mf	F	chr2	128279233	128291739	G	D	128285486	G2	65.76250753465945
OR5431	GCFDEHBA	PGP	M	chr2	131649647	141220624	B	A	136435135.5	G1	51.70137445346215
OR5431	GCFDEHBA	Mf	F	chr3	25488425	25562316	D	G	25525370.5	G2	8.79734331215564
OR5431	GCFDEHBA	Pf	M	chr3	87552035	87604615	B	H	87578325	G2	27.147377509528052
OR5431	GCFDEHBA	MGM	F	chr3	141300783	141338115	G	C	141319449	G1	69.86057165837488
OR5431	GCFDEHBA	PGM	F	chr3	146068980	146124769	H	E	146096874.5	G1	73.29140268799448
OR5431	GCFDEHBA	MGM	F	chr4	20424381	20448201	C	G	20436291	G1	11.306485899275822
OR5431	GCFDEHBA	Mf	F	chr4	24558927	24561629	G	F	24560278	G2	13.861211651098737
OR5431	GCFDEHBA	Pf	M	chr4	81238549	82577642	E	B	81908095.5	G2	27.906727324159608
OR5431	GCFDEHBA	MGP	M	chr4	107120411	107134434	F	D	107127422.5	G1	37.73950443836115
OR5431	GCFDEHBA	Pf	M	chr5	30214177	30282430	A	E	30248303.5	G2	6.6611072380920024
OR5431	GCFDEHBA	Mf	F	chr5	126653658	126673571	F	G	126663614.5	G2	61.784053579298664
OR5431	GCFDEHBA	MGM	F	chr5	132769658	132803177	G	C	132786417.5	G1	67.26285228904266
OR5431	GCFDEHBA	Pf	M	chr5	149855441	150017749	E	A	149936595	G2	72.20807521663704
OR5431	GCFDEHBA	PGM	F	chr6	4547317	4756981	E	H	4652149	G1	0.45002337741130033
OR5431	GCFDEHBA	Mf	F	chr6	23180321	23200166	C	D	23190243.5	G2	13.37037218793915
OR5431	GCFDEHBA	MGP	M	chr6	73804344	73880560	D	F	73842452	G1	25.61784207353825
OR5431	GCFDEHBA	Mf	F	chr6	108398452	108420763	F	C	108409607.5	G2	54.200461023066396
OR5431	GCFDEHBA	Pf	M	chr6	112664240	112678116	H	A	112671178	G2	40.566179489792546
OR5431	GCFDEHBA	Pf	M	chr7	88573351	88603465	A	E	88588408	G2	34.2725200216568
OR5431	GCFDEHBA	PGM	F	chr7	126312100	126331004	E	H	126321552	G1	58.498864548660556
OR5431	GCFDEHBA	MGP	M	chr7	150116135	150156227	F	D	150136181	G1	75.67719204317645
OR5431	GCFDEHBA	MGP	M	chr8	81595749	81608162	F	D	81601955.5	G1	26.3284860198838
OR5431	GCFDEHBA	PGP	M	chr8	120161891	120564071	A	B	120362981	G1	50.180660183178716
OR5431	GCFDEHBA	Pf	M	chr9	9873721	10118811	H	B	9996266	G2	0.663050030138638
OR5431	GCFDEHBA	MGP	M	chr9	76143000	76166574	F	D	76154787	G1	31.9360006367167
OR5431	GCFDEHBA	Pf	M	chr9	115009565	115023697	B	H	115016631	G2	51.07599971081805
OR5431	GCFDEHBA	Mf	F	chr9	115591160	115627987	D	G	115609573.5	G2	66.2009892271231
OR5431	GCFDEHBA	Pf	M	chr10	12663419	12687636	B	H	12675527.5	G2	1.386377335744425
OR5431	GCFDEHBA	Mf	F	chr10	66965368	66991531	G	D	66978449.5	G2	33.90915028167605
OR5431	GCFDEHBA	PGM	F	chr10	92000619	92068712	H	E	92034665.5	G1	45.74053206020127
OR5431	GCFDEHBA	Mf	F	chr10	107721062	107779982	D	G	107750522	G2	55.8687371118055
OR5431	GCFDEHBA	PGP	M	chr11	55076882	55207959	A	B	55142420.5	G1	26.104681739230436
OR5431	GCFDEHBA	Pf	M	chr11	69272891	69372271	B	H	69322581	G2	35.38276069921645
OR5431	GCFDEHBA	PGM	F	chr11	81424795	81470698	H	E	81447746.5	G1	46.53417875423323
OR5431	GCFDEHBA	Mf	F	chr11	115020717	115038113	G	F	115029415	G2	73.89173274156975
OR5431	GCFDEHBA	Pf	M	chr12	99688266	99823662	A	H	99755964	G2	33.19801758549475
OR5431	GCFDEHBA	MGP	M	chr13	51335152	51381213	F	D	51358182.5	G1	16.61584405447884
OR5431	GCFDEHBA	Pf	M	chr13	63608258	63685753	E	A	63647005.5	G2	21.67482519452208
OR5431	GCFDEHBA	Mf	F	chr13	65297423	65316695	D	G	65307059	G2	36.94996986136225
OR5431	GCFDEHBA	PGP	M	chr13	107804784	108248330	A	B	108026557	G1	46.387926076292715
OR5431	GCFDEHBA	MGM	F	chr13	110056305	110064325	G	C	110060315	G1	61.8981700142423
OR5431	GCFDEHBA	PGP	M	chr14	76850154	76892457	A	B	76871305.5	G1	27.8271122911785
OR5431	GCFDEHBA	Mf	F	chr15	59730553	59798059	D	G	59764306	G2	29.59667450552244
OR5431	GCFDEHBA	Pf	M	chr15	92989215	93727440	A	E	93358327.5	G2	35.07274878960177
OR5431	GCFDEHBA	PGP	M	chr16	28538045	28540416	A	B	28539230.5	G1	7.59422321697015
OR5431	GCFDEHBA	Pf	M	chr16	96497749	96537414	B	H	96517581.5	G2	48.11446527576965
OR5431	GCFDEHBA	Pf	M	chr18	32036744	32127074	E	B	32081909	G2	5.605786618444846
OR5431	GCFDEHBA	Mf	F	chr18	34972382	34991981	G	D	34982181.5	G2	19.833188601437183
OR5431	GCFDEHBA	PGP	M	chr18	64892704	64996984	B	A	64944844	G1	23.28375808624632
OR5431	GCFDEHBA	MGP	M	chr18	76773984	76792595	D	F	76783289.5	G1	36.82941531042795
OR5431	GCFDEHBA	MGP	M	chr19	46111016	46122146	F	D	46116581	G1	27.05876746118725
OR5431	GCFDEHBA	Mf	F	chr19	48535611	48555818	D	C	48545714.5	G2	37.913082939465
OR5431	GCFDEHBA	MGM	F	chr19	52127028	52155707	C	G	52141367.5	G1	41.065336148517346
OR5431	GCFDEHBA	Mf	F	chrX	57645604	57778263	C	F	57711933.5	G2	27.475133181894748
OR672	GFCEDAHB	MGP	M	chr1	59415564	59417646	C	E	59416605	G1	23.281242810988797
OR672	GFCEDAHB	Mf	F	chr1	90945286	90980293	E	G	90962789.5	G2	43.26297451605155
OR672	GFCEDAHB	PGM	F	chr1	136330632	136363995	A	D	136347313.5	G1	60.76900104829363
OR672	GFCEDAHB	Mf	F	chr2	6043829	6048928	E	G	6046378.5	G2	3.08058569614664
OR672	GFCEDAHB	PGM	F	chr2	71958960	73907356	D	A	72933158	G1	44.18477261234757
OR672	GFCEDAHB	MGM	F	chr2	168113669	168150157	G	F	168131913	G1	91.50581896408643
OR672	GFCEDAHB	PGM	F	chr2	169486342	170511047	A	D	169998694.5	G1	93.20413962277044
OR672	GFCEDAHB	PGP	M	chr3	22597502	22665696	H	B	22631599	G1	3.26513685595561
OR672	GFCEDAHB	Mf	F	chr3	25706767	25763317	F	C	25735042	G2	9.156610496453855
OR672	GFCEDAHB	MGP	M	chr3	53108359	58710743	C	E	55909551	G1	18.30197459895963
OR672	GFCEDAHB	Mf	F	chr3	138073031	138093715	E	G	138083373	G2	68.77637130801696
OR672	GFCEDAHB	PGP	M	chr3	146271773	146385171	B	H	146328472	G1	57.685352622061465
OR672	GFCEDAHB	MGP	M	chr4	13824248	13897672	E	C	13860960	G1	2.92033347876294
OR672	GFCEDAHB	Pf	M	chr4	54763279	54780114	H	D	54771696.5	G2	20.34501605469949
OR672	GFCEDAHB	MGP	M	chr4	135677674	139842678	C	E	137760176	G1	50.75986847539702
OR672	GFCEDAHB	Pf	M	chr5	14558900	20266753	B	A	17412826.5	G2	1.7279542478765706
OR672	GFCEDAHB	Mf	F	chr5	63385334	63404991	E	G	63395162.5	G2	31.64305875310655
OR672	GFCEDAHB	MGM	F	chr5	118496990	118525437	G	F	118511213.5	G1	56.86605669233695
OR672	GFCEDAHB	Pf	M	chr6	25143652	25198669	A	B	25171160.5	G2	7.71415150148802
OR672	GFCEDAHB	Mf	F	chr6	66972849	66987692	F	E	66980270.5	G2	31.5571917249203
OR672	GFCEDAHB	PGP	M	chr6	146368383	146385544	B	H	146376963.5	G1	63.44193972378362
OR672	GFCEDAHB	MGP	M	chr7	37618278	37629295	E	C	37623786.5	G1	15.370705244122949
OR672	GFCEDAHB	PGM	F	chr7	71683796	74249193	A	D	72966494.5	G1	30.926289783175424
OR672	GFCEDAHB	Mf	F	chr7	86363783	86396626	C	G	86380204.5	G2	41.41048824593125
OR672	GFCEDAHB	MGM	F	chr8	7958270	7980363	F	G	7969316.5	G1	0.30138637733574447
OR672	GFCEDAHB	Pf	M	chr8	93343081	93937085	A	B	93640083	G2	31.024654953413172
OR672	GFCEDAHB	PGP	M	chr9	56723089	56787681	B	H	56755385	G1	20.79566003616635
OR672	GFCEDAHB	Pf	M	chr9	95112130	95167090	H	A	95139610	G2	37.19107896323085
OR672	GFCEDAHB	PGM	F	chr9	112365917	112378999	A	D	112372458	G1	62.744045831463254
OR672	GFCEDAHB	PGP	M	chr10	19530019	19551879	H	B	19540949	G1	3.363847988546319
OR672	GFCEDAHB	Pf	M	chr10	20076168	20111588	B	A	20093878	G2	3.8575154240393053
OR672	GFCEDAHB	MGP	M	chr10	68738857	69515387	C	E	69127122	G1	24.971407052701476
OR672	GFCEDAHB	Pf	M	chr10	124974409	124998603	A	B	124986506	G2	58.04916315177336
OR672	GFCEDAHB	MGP	M	chr11	59059785	59094850	E	C	59077317.5	G1	29.104414604200386
OR672	GFCEDAHB	Pf	M	chr11	70912402	71180495	D	H	71046448.5	G2	36.1918552135858
OR672	GFCEDAHB	Mf	F	chr11	72937895	73012917	C	F	72975406	G2	43.33936106088005
OR672	GFCEDAHB	Mf	F	chr12	4503704	4522860	C	F	4513282	G2	0.1852310756436445
OR672	GFCEDAHB	PGM	F	chr12	34879148	34890781	D	A	34884964.5	G1	24.170379679164498
OR672	GFCEDAHB	Pf	M	chr12	80551450	80678634	A	H	80615042	G2	22.06426586462348
OR672	GFCEDAHB	PGP	M	chr12	104301401	104332975	H	B	104317188	G1	37.6717146740543
OR672	GFCEDAHB	MGP	M	chr13	30056790	30359590	E	C	30208190	G1	6.299375327598525
OR672	GFCEDAHB	PGM	F	chr13	31781396	31970974	A	D	31876185	G1	13.44183242917415
OR672	GFCEDAHB	Mf	F	chr13	53214079	53221094	C	G	53217586.5	G2	30.5541517840906
OR672	GFCEDAHB	Pf	M	chr13	64861436	64877532	D	B	64869484	G2	22.453409242702687
OR672	GFCEDAHB	PGP	M	chr13	84704190	84887716	B	H	84795953	G1	31.28390596745023
OR672	GFCEDAHB	Pf	M	chr14	57435762	57487624	H	A	57461693	G2	17.11440957923879
OR672	GFCEDAHB	MGP	M	chr14	59473929	61408114	E	C	60441021.5	G1	19.064403925689703
OR672	GFCEDAHB	PGM	F	chr14	97647169	99617660	A	D	98632414.5	G1	45.73028232506279
OR672	GFCEDAHB	Mf	F	chr14	100594528	100598472	C	F	100596500	G2	49.057092107413496
OR672	GFCEDAHB	Pf	M	chr15	27452113	27455760	H	A	27453936.5	G2	3.43067375740769
OR672	GFCEDAHB	Mf	F	chr15	59730553	59775269	F	E	59752911	G2	29.504338361503102
OR672	GFCEDAHB	Mf	F	chr16	7320598	7333472	C	G	7327035	G2	1.9891500904159098
OR672	GFCEDAHB	PGM	F	chr16	40517976	40574746	D	A	40546361	G1	28.14948764315852
OR672	GFCEDAHB	Mf	F	chr16	95497714	95503505	G	C	95500609.5	G2	54.89070036433275
OR672	GFCEDAHB	Pf	M	chr17	90540326	90557266	A	B	90548796	G2	53.5103051847382
OR672	GFCEDAHB	MGM	F	chr18	14552192	14573032	F	G	14562612	G1	6.059786804664571
OR672	GFCEDAHB	PGM	F	chr18	66292534	66319967	D	A	66306250.5	G1	40.8744849776573
OR672	GFCEDAHB	Pf	M	chr19	32500045	32613744	H	D	32556894.5	G2	14.640920521887479
OR672	GFCEDAHB	PGM	F	chr19	35530357	36835402	D	A	36182879.5	G1	27.239973092796237
OR672	GFCEDAHB	PGM	F	chrX	45246671	46626520	A	D	45936595.5	G1	20.345709202795337
OR672	GFCEDAHB	MGM	F	chrX	96327827	96345056	G	F	96336441.5	G1	40.69590983046194
OR672	GFCEDAHB	Mf	F	chrX	136828895	136844144	F	C	136836519.5	G2	56.69574401320135
OR940	EHBDACFG	Pm	M	chr1	38504375	38513689	C	F	38509032	G2	11.382137432275751
OR940	EHBDACFG	PGP	M	chr1	186439733	186444909	F	G	186442321	G1	72.0909971342212
OR940	EHBDACFG	Pm	M	chr1	191640501	191721277	G	A	191680889	G2	78.11177267246119
OR940	EHBDACFG	PGM	F	chr2	9265828	9278238	A	C	9272033	G1	5.092221776286374
OR940	EHBDACFG	Mm	F	chr2	20464562	24942651	D	E	22703606.5	G2	17.197161741585177
OR940	EHBDACFG	Mm	F	chr2	48796000	53723297	E	B	51259648.5	G2	32.320321588125935
OR940	EHBDACFG	Pm	M	chr2	79209082	79216204	C	G	79212643	G2	35.02109704641355
OR940	EHBDACFG	MGP	M	chr2	171548420	171565062	B	D	171556741	G1	70.9329899050355
OR940	EHBDACFG	Pm	M	chr2	180934636	180939717	G	C	180937176.5	G2	83.72513562386976
OR940	EHBDACFG	MGM	F	chr3	13766597	14220669	H	E	13993633	G1	2.35081374321881
OR940	EHBDACFG	Mm	F	chr3	52429002	52532824	E	B	52480913	G2	27.627259290063023
OR940	EHBDACFG	Pm	M	chr3	65447597	65485518	G	C	65466557.5	G2	21.88065099457505
OR940	EHBDACFG	Mm	F	chr3	100042986	100191843	B	E	100117414.5	G2	43.334028910990284
OR940	EHBDACFG	MGM	F	chr3	132555024	132576726	E	H	132565875	G1	64.07474382157926
OR940	EHBDACFG	PGP	M	chr4	51256034	51319148	F	G	51287591	G1	18.26401446654615
OR940	EHBDACFG	MGP	M	chr4	70316492	70574599	B	D	70445545.5	G1	26.6859830786519
OR940	EHBDACFG	PGP	M	chr4	155047000	155072210	G	F	155059605	G1	70.11914261266405
OR940	EHBDACFG	Pm	M	chr5	58332254	58347219	A	G	58339736.5	G2	21.762217944958948
OR940	EHBDACFG	MGM	F	chr5	91073535	91149476	H	E	91111505.5	G1	40.296476308408366
OR940	EHBDACFG	Pm	M	chr5	117745127	117784658	G	A	117764892.5	G2	42.0389828536251
OR940	EHBDACFG	PGM	F	chr5	131280425	132237206	A	C	131758815.5	G1	67.08860759493673
OR940	EHBDACFG	Mm	F	chr6	53444424	53622613	B	H	53533518.5	G2	27.78782399035566
OR940	EHBDACFG	PGM	F	chr6	91425200	91598104	C	A	91511652	G1	43.580470162748654
OR940	EHBDACFG	MGM	F	chr7	50898279	51267646	H	E	51082962.5	G1	19.77061245090062
OR940	EHBDACFG	MGM	F	chr7	137002945	137040785	E	H	137021865	G1	67.92252848110641
OR940	EHBDACFG	Mm	F	chr7	146334788	146337986	H	B	146336387	G2	77.41086637929615
OR940	EHBDACFG	PGM	F	chr8	17030701	17559561	C	A	17295131	G1	7.236921040085687
OR940	EHBDACFG	MGM	F	chr8	33006717	33020220	H	E	33013468.5	G1	18.5608614564321
OR940	EHBDACFG	PGM	F	chr8	120564071	123105766	A	C	121834918.5	G1	68.48798797347716
OR940	EHBDACFG	PGM	F	chr9	13472462	14554585	C	A	14013523.5	G1	3.0188421733650985
OR940	EHBDACFG	Mm	F	chr9	118756931	118780084	D	H	118768507.5	G2	69.13803496081954
OR940	EHBDACFG	PGM	F	chr10	26518071	28677524	A	C	27597797.5	G1	15.343333729189377
OR940	EHBDACFG	MGP	M	chr10	85415229	85660163	D	B	85537696	G1	29.839427301658844
OR940	EHBDACFG	Pm	M	chr10	104969295	105020135	C	G	104994715	G2	39.53150783799462
OR940	EHBDACFG	Pm	M	chr11	53513824	53549620	A	F	53531722	G2	24.56088763725727
OR940	EHBDACFG	PGM	F	chr12	36913623	36937212	A	C	36925417.5	G1	24.8342374924653
OR940	EHBDACFG	Mm	F	chr12	59944006	59945089	H	B	59944547.5	G2	34.170428235735756
OR940	EHBDACFG	Mm	F	chr13	16766124	16817515	H	D	16791819.5	G2	4.947177250399545
OR940	EHBDACFG	MGP	M	chr13	95495418	96354129	D	B	95924773.5	G1	35.15398208635909
OR940	EHBDACFG	Mm	F	chr13	117549783	117619447	B	H	117584615	G2	65.76250753465936
OR940	EHBDACFG	Mm	F	chr14	24704051	24788830	B	H	24746440.5	G2	5.668222328653861
OR940	EHBDACFG	Pm	M	chr14	44156558	45373765	C	F	44765161.5	G2	9.954171810135977
OR940	EHBDACFG	Mm	F	chr14	86409608	86470709	H	B	86440158.5	G2	39.91153749152713
OR940	EHBDACFG	PGP	M	chr14	117381251	117391267	F	G	117386259	G1	48.52320675105495
OR940	EHBDACFG	Pm	M	chr15	72735255	72766253	G	C	72750754	G2	19.76864044026365
OR940	EHBDACFG	PGM	F	chr15	81229245	81359703	C	A	81294474	G1	40.6118170131932
OR940	EHBDACFG	MGP	M	chr15	94146077	94371147	B	D	94258612	G1	38.337229022706964
OR940	EHBDACFG	Mm	F	chr15	101749713	101750444	D	E	101750078.5	G2	54.912597950572646
OR940	EHBDACFG	PGP	M	chr16	17872271	17904321	F	G	17888296	G1	2.908771861021775
OR940	EHBDACFG	Mm	F	chr16	28404125	28452512	H	B	28428318.5	G2	20.253164556962
OR940	EHBDACFG	MGP	M	chr16	50831551	51008497	B	D	50920024	G1	20.795660036166396
OR940	EHBDACFG	Pm	M	chr16	70655686	70663065	G	C	70659375.5	G2	28.7995910904636
OR940	EHBDACFG	PGM	F	chr16	85899536	85930431	C	A	85914983.5	G1	49.1079739438422
OR940	EHBDACFG	Mm	F	chr17	7070260	7076479	E	D	7073369.5	G2	2.9803238556927
OR940	EHBDACFG	PGM	F	chr17	13876305	18597440	C	A	16236872.5	G1	7.996902751703483
OR940	EHBDACFG	Mm	F	chr17	72385541	72544209	D	H	72464875	G2	44.92097844440151
OR940	EHBDACFG	Pm	M	chr17	87969903	87985988	A	F	87977945.5	G2	49.71724334321925
OR940	EHBDACFG	MGM	F	chr18	40379884	40411910	E	H	40395897	G1	23.3594724445685
OR940	EHBDACFG	Pm	M	chr18	48189263	48231927	F	A	48210595	G2	12.09340717330455
OR940	EHBDACFG	Mm	F	chr18	80897380	80948745	H	D	80923062.5	G2	48.831485300285806
OR940	EHBDACFG	Pm	M	chr19	4609414	4630082	G	C	4619748	G2	0.190066323180817
OR940	EHBDACFG	Mm	F	chr19	27824947	28067039	D	E	27945993	G2	20.467625062380648
OR940	EHBDACFG	PGM	F	chr19	32576042	32849837	C	A	32712939.5	G1	24.454169860098826
OR940	EHBDACFG	MGM	F	chrX	92297032	92406640	H	E	92351836	G1	38.424753867791864
OR978	CAFHGEBD	MGP	M	chr1	37476889	37561683	F	H	37519286	G1	10.17642552212537
OR978	CAFHGEBD	Mf	F	chr1	43137216	43183243	H	C	43160229.5	G2	21.988060257504053
OR978	CAFHGEBD	PGM	F	chr1	51395767	51397656	E	G	51396711.5	G1	24.79905266993035
OR978	CAFHGEBD	MGM	F	chr1	155637195	157544525	C	A	156590860	G1	70.35483289829342
OR978	CAFHGEBD	PGM	F	chr2	13703024	13741896	G	E	13722460	G1	9.839653152123235
OR978	CAFHGEBD	Mf	F	chr2	23264199	23296578	C	F	23280388.5	G2	17.482423840852952
OR978	CAFHGEBD	Pf	M	chr2	59273095	59699951	E	B	59486523	G2	22.15071858646763
OR978	CAFHGEBD	Pf	M	chr2	144274279	144289218	B	E	144281748.5	G2	53.10427968655815
OR978	CAFHGEBD	Mf	F	chr2	146157703	146182471	F	C	146170087	G2	74.68354430379745
OR978	CAFHGEBD	PGM	F	chr2	162793466	162852184	E	G	162822825	G1	86.97636088392676
OR978	CAFHGEBD	MGM	F	chr2	168194172	168203197	C	A	168198684.5	G1	91.686593507338
OR978	CAFHGEBD	Mf	F	chr3	16726511	16759560	F	C	16743035.5	G2	3.771528000933815
OR978	CAFHGEBD	Pf	M	chr3	21837059	24940013	B	E	23388536	G2	3.4025504057448215
OR978	CAFHGEBD	PGM	F	chr3	34481408	34489242	E	G	34485325	G1	17.4689960774909
OR978	CAFHGEBD	PGM	F	chr3	101507041	101520883	G	E	101513962	G1	44.484225603815446
OR978	CAFHGEBD	Mf	F	chr3	138408145	138536604	C	H	138472374.5	G2	68.95422819360925
OR978	CAFHGEBD	Mf	F	chr4	4995031	5975049	A	H	5485040	G2	0.5424954792043402
OR978	CAFHGEBD	PGP	M	chr4	40972607	41024926	D	B	40998766.5	G1	12.985561020836561
OR978	CAFHGEBD	Pf	M	chr4	47096992	47134869	B	G	47115930.5	G2	16.4503318018483
OR978	CAFHGEBD	PGM	F	chr4	88504600	88536069	G	E	88520334.5	G1	41.04882459312845
OR978	CAFHGEBD	Mf	F	chr4	148871495	148898086	H	C	148884790.5	G2	76.74072422952565
OR978	CAFHGEBD	Pf	M	chr4	155146167	155165163	E	B	155155665	G2	70.63050951846425
OR978	CAFHGEBD	Pf	M	chr5	42308371	42319152	G	B	42313761.5	G2	12.572616505528703
OR978	CAFHGEBD	MGM	F	chr5	43479073	45729323	C	A	44604198	G1	24.532851115129585
OR978	CAFHGEBD	Pf	M	chr6	38804826	39996488	E	D	39400657	G2	14.020370568224331
OR978	CAFHGEBD	MGP	M	chr6	48928517	48930759	H	F	48929638	G1	17.28100953733565
OR978	CAFHGEBD	Mf	F	chr6	108490941	108491072	F	A	108491006.5	G2	54.3398417146058
OR978	CAFHGEBD	MGM	F	chr6	116893235	117050594	A	C	116971914.5	G1	58.8239711322231
OR978	CAFHGEBD	PGP	M	chr6	133817532	133827986	D	B	133822759	G1	50.09041591320075
OR978	CAFHGEBD	MGM	F	chr7	102960719	102974308	C	A	102967513.5	G1	48.40265220012055
OR978	CAFHGEBD	Mf	F	chr8	9588237	9723789	H	C	9656013	G2	1.4857031503683988
OR978	CAFHGEBD	PGM	F	chr8	106427921	106441539	G	E	106434730	G1	54.1370631736316
OR978	CAFHGEBD	MGM	F	chr8	112837236	116230405	C	A	114533820.5	G1	59.92369185784139
OR978	CAFHGEBD	Pf	M	chr8	124991855	126283579	E	D	125637717	G2	56.7226354243031
OR978	CAFHGEBD	MGP	M	chr9	14429996	14460410	F	H	14445203	G1	1.36224547059034
OR978	CAFHGEBD	PGM	F	chr9	51124924	51164794	E	G	51144859	G1	31.73591062086085
OR978	CAFHGEBD	Mf	F	chr9	52721993	52926050	H	C	52824021.5	G2	32.660372118155856
OR978	CAFHGEBD	MGM	F	chr9	99853491	99862473	C	A	99857982	G1	54.18927064496675
OR978	CAFHGEBD	Pf	M	chr9	107478573	107595066	G	B	107536819.5	G2	43.71495226033104
OR978	CAFHGEBD	MGM	F	chr10	45612693	67053947	C	A	56333320	G1	27.888483393291793
OR978	CAFHGEBD	Mf	F	chr11	19204483	19209511	C	H	19206997	G2	12.11688121247876
OR978	CAFHGEBD	MGP	M	chr11	39345855	39366467	H	F	39356161	G1	15.817777854116649
OR978	CAFHGEBD	Pf	M	chr11	106406281	106510043	E	B	106458162	G2	55.46569172613046
OR978	CAFHGEBD	PGP	M	chr11	113253890	113412073	B	D	113332981.5	G1	62.02881169717405
OR978	CAFHGEBD	Mf	F	chr12	30838534	30881184	C	F	30859859	G2	20.87261209250385
OR978	CAFHGEBD	MGP	M	chr12	92833924	92857311	F	H	92845617.5	G1	29.3550331525015
OR978	CAFHGEBD	PGP	M	chr12	116647669	118281348	D	B	117464508.5	G1	52.8631705846896
OR978	CAFHGEBD	Pf	M	chr13	37428966	37533455	E	B	37481210.5	G2	8.981314044605183
OR978	CAFHGEBD	MGM	F	chr14	47272229	57377260	A	C	52324744.5	G1	21.80810016446499
OR978	CAFHGEBD	Mf	F	chr14	60665528	60677452	C	H	60671490	G2	27.1398847967187
OR978	CAFHGEBD	Pf	M	chr14	62437583	63200488	B	E	62819035.5	G2	20.494273658830647
OR978	CAFHGEBD	MGP	M	chr15	57737821	57740317	F	H	57739069	G1	12.43340489348435
OR978	CAFHGEBD	Pf	M	chr15	100156993	100215519	B	G	100186256	G2	48.82503091254052
OR978	CAFHGEBD	MGP	M	chr16	90393730	90427550	F	H	90410640	G1	39.47774197155221
OR978	CAFHGEBD	Pf	M	chr16	94427888	94430537	G	B	94429212.5	G2	45.8753568268702
OR978	CAFHGEBD	Mf	F	chr17	6951959	7443981	A	H	7197970	G2	3.074141048824591
OR978	CAFHGEBD	Pf	M	chr17	49929464	49947158	G	D	49938311	G2	17.8420735382761
OR978	CAFHGEBD	PGP	M	chr17	64074661	64100927	D	B	64087794	G1	25.39269436893375
OR978	CAFHGEBD	MGP	M	chr17	73157882	73160486	H	F	73159184	G1	32.68011620868715
OR978	CAFHGEBD	Mf	F	chr17	75675974	75688472	F	C	75682223	G2	46.86873415245199
OR978	CAFHGEBD	Mf	F	chr18	13666326	13676650	H	A	13671488	G2	5.27858791137644
OR978	CAFHGEBD	MGM	F	chr18	55885849	56763002	A	C	56324425.5	G1	33.694996986136175
OR978	CAFHGEBD	PGP	M	chr19	42153811	42281427	D	B	42217619	G1	21.8920625527231
OR978	CAFHGEBD	PGM	F	chrX	5946617	5990523	E	G	5968570	G1	0.304952595678323
OR978	CAFHGEBD	Mf	F	chrX	21678791	21715426	A	F	21697108.5	G2	13.964019188317451
OR978	CAFHGEBD	Mf	F	chrX	137449655	137486666	F	C	137468160.5	G2	57.508699990212
OR978	CAFHGEBD	PGM	F	chrX	148710002	148764106	G	E	148737054	G1	63.38041348739488
OR3091	DHGBAFEC	MGM	F	chr1	57213354	57258608	H	D	57235981	G1	28.83512284882325
OR3091	DHGBAFEC	Pf	M	chr1	155217094	155291184	C	F	155254139	G2	53.29280470479155
OR3091	DHGBAFEC	MGM	F	chr1	164814142	164876170	D	H	164845156	G1	76.75058827224966
OR3091	DHGBAFEC	PGP	M	chr2	4283505	4356708	C	E	4320106.5	G1	0.2100605999359515
OR3091	DHGBAFEC	PGP	M	chr2	159015500	159022589	E	C	159019044.5	G1	59.7588633589058
OR3091	DHGBAFEC	Pf	M	chr2	169701300	169722847	C	F	169712073.5	G2	68.5955394816154
OR3091	DHGBAFEC	MGM	F	chr2	170103378	170120609	H	D	170111993.5	G1	93.4764850082524
OR3091	DHGBAFEC	MGP	M	chr3	9495985	9542893	B	G	9519439	G1	1.26582278481013
OR3091	DHGBAFEC	Pf	M	chr3	65279590	65293221	C	A	65286405.5	G2	21.699819168173597
OR3091	DHGBAFEC	PGM	F	chr3	95534460	95543066	A	F	95538763	G1	41.65159734779985
OR3091	DHGBAFEC	MGP	M	chr3	148051325	148057511	G	B	148054418	G1	58.16757082579865
OR3091	DHGBAFEC	Mf	F	chr3	153732311	153779225	B	H	153755768	G2	79.40707959309646
OR3091	DHGBAFEC	MGP	M	chr4	10670919	10695353	G	B	10683136	G1	1.785384387352545
OR3091	DHGBAFEC	Mf	F	chr4	26613103	26886515	B	D	26749809	G2	14.771900231199124
OR3091	DHGBAFEC	MGM	F	chr4	77878378	77921169	D	H	77899773.5	G1	36.89121101672616
OR3091	DHGBAFEC	Mf	F	chr5	39543056	39707792	B	H	39625424	G2	20.084723124022872
OR3091	DHGBAFEC	Pf	M	chr5	141657034	144740713	E	A	143198873.5	G2	63.41915985342026
OR3091	DHGBAFEC	Mf	F	chr6	33046321	33065090	B	H	33055705.5	G2	17.9066357777922
OR3091	DHGBAFEC	MGM	F	chr6	58084970	58441570	H	D	58263270	G1	29.89945541227035
OR3091	DHGBAFEC	PGP	M	chr6	125629068	125637781	C	E	125633424.5	G1	46.71488848704035
OR3091	DHGBAFEC	Pf	M	chr7	12298098	12360555	C	A	12329326.5	G2	1.749409095171931
OR3091	DHGBAFEC	PGM	F	chr7	52413067	52445856	A	F	52429461.5	G1	21.5117628043862
OR3091	DHGBAFEC	MGP	M	chr7	77081139	77259096	G	B	77170117.5	G1	29.142978887948985
OR3091	DHGBAFEC	Mf	F	chr7	99587008	99656058	B	H	99621533	G2	47.317661241711846
OR3091	DHGBAFEC	Pf	M	chr7	123273790	123285081	F	C	123279435.5	G2	46.7434803824156
OR3091	DHGBAFEC	MGM	F	chr7	131603247	131722710	H	D	131662978.5	G1	62.97406849133541
OR3091	DHGBAFEC	PGP	M	chr7	146334788	146337986	C	E	146336387	G1	71.43628689505425
OR3091	DHGBAFEC	Mf	F	chr7	147484490	150852538	D	B	149168514	G2	78.962751950796
OR3091	DHGBAFEC	MGM	F	chr8	12994064	13013503	H	D	13003783.5	G1	3.63502738985769
OR3091	DHGBAFEC	PGM	F	chr8	44360053	44368998	F	A	44364525.5	G1	24.978484238816037
OR3091	DHGBAFEC	Mf	F	chr8	45362598	45897379	D	B	45629988.5	G2	25.26053994611368
OR3091	DHGBAFEC	Pf	M	chr8	64951897	65029600	A	C	64990748.5	G2	20.2599014315794
OR3091	DHGBAFEC	PGP	M	chr8	105973299	111073944	C	E	108523621.5	G1	38.423563818053914
OR3091	DHGBAFEC	PGM	F	chr9	21806593	21834047	A	F	21820320	G1	7.70022381222409
OR3091	DHGBAFEC	MGP	M	chr9	48323722	49796352	G	B	49060037	G1	17.571971798786826
OR3091	DHGBAFEC	MGP	M	chr9	115004594	115057993	B	G	115031293.5	G1	51.59887108020333
OR3091	DHGBAFEC	Mf	F	chr10	12432385	12470245	B	H	12451315	G2	3.234945077080525
OR3091	DHGBAFEC	Pf	M	chr10	98202436	98298881	C	A	98250658.5	G2	37.3158139490867
OR3091	DHGBAFEC	PGM	F	chr10	107991923	108047031	A	F	108019477	G1	56.14425154802405
OR3091	DHGBAFEC	MGP	M	chr11	8665390	8689707	G	B	8677548.5	G1	2.5919228450874
OR3091	DHGBAFEC	Mf	F	chr11	51596910	51708168	B	D	51652539	G2	30.801687763713048
OR3091	DHGBAFEC	Pf	M	chr11	58939195	59082508	C	A	59010851.5	G2	28.801811297867765
OR3091	DHGBAFEC	MGM	F	chr11	63044324	63155233	D	H	63099778.5	G1	36.17288190007609
OR3091	DHGBAFEC	PGM	F	chr11	81415328	81456270	A	F	81435799	G1	46.42344702447046
OR3091	DHGBAFEC	Mf	F	chr12	28256593	28268980	H	G	28262786.5	G2	17.0275557815867
OR3091	DHGBAFEC	PGM	F	chr12	55231433	55232083	A	F	55231758	G1	31.416473027717
OR3091	DHGBAFEC	PGP	M	chr13	34497657	34582754	E	C	34540205.5	G1	7.680692604458205
OR3091	DHGBAFEC	MGM	F	chr13	48703231	48890757	D	H	48796994	G1	27.983398567045548
OR3091	DHGBAFEC	Mf	F	chr14	69404841	69405878	H	G	69405359.5	G2	31.274339859249203
OR3091	DHGBAFEC	Pf	M	chr14	116122157	116162827	C	F	116142492	G2	47.808215838483505
OR3091	DHGBAFEC	MGM	F	chr16	82035840	82365037	H	D	82200438.5	G1	47.35864307862035
OR3091	DHGBAFEC	Mf	F	chr16	86881851	86974258	D	B	86928054.5	G2	49.60369339870195
OR3091	DHGBAFEC	Pf	M	chr17	34686520	34703958	A	C	34695239	G2	10.74409956455325
OR3091	DHGBAFEC	Mf	F	chr17	69750482	69784185	G	D	69767333.5	G2	42.51075199206984
OR3091	DHGBAFEC	MGM	F	chr17	86263598	86266797	D	H	86265197.5	G1	53.8160639209746
OR3091	DHGBAFEC	Mf	F	chr18	16536789	16578994	D	G	16557891.5	G2	8.447561770425807
OR3091	DHGBAFEC	Pf	M	chr18	49155120	49184300	E	F	49169710	G2	12.330843230929101
OR3091	DHGBAFEC	PGM	F	chr18	65161198	65170189	F	A	65165693.5	G1	39.671534284758046
OR3091	DHGBAFEC	Pf	M	chr19	22509595	22530894	C	F	22520244.5	G2	6.971858603118321
OR3091	DHGBAFEC	PGM	F	chr19	50536316	50568243	F	A	50552279.5	G1	40.02868226115005
OR3091	DHGBAFEC	Mf	F	chrX	50059128	50076039	D	G	50067583.5	G2	24.248300299066003
OR3401	EBDGCHAF	PGM	F	chr1	21782260	21783077	H	C	21782668.5	G1	7.83604581072935
OR3401	EBDGCHAF	MGM	F	chr1	80790247	82296670	B	E	81543458.5	G1	39.84327908378544
OR3401	EBDGCHAF	Pm	M	chr1	97331301	97489418	C	A	97410359.5	G2	42.133920867004555
OR3401	EBDGCHAF	PGP	M	chr1	187939052	187963297	A	F	187951174.5	G1	73.31330823177264
OR3401	EBDGCHAF	Pm	M	chr1	192449442	192467442	F	H	192458442	G2	79.60555503229186
OR3401	EBDGCHAF	PGM	F	chr2	91930489	91978882	H	C	91954685.5	G1	50.08924013319495
OR3401	EBDGCHAF	MGM	F	chr2	173684620	173702468	E	B	173693544	G1	99.68864126997019
OR3401	EBDGCHAF	PGM	F	chr3	36722971	36753665	H	C	36738318	G1	18.699460134351387
OR3401	EBDGCHAF	MGP	M	chr3	50986109	51004812	D	G	50995460.5	G1	13.843483436699401
OR3401	EBDGCHAF	Pm	M	chr3	143221106	143233790	C	A	143227448	G2	53.104779949568986
OR3401	EBDGCHAF	MGP	M	chr3	143287358	143309018	G	D	143298188	G1	53.96300147732048
OR3401	EBDGCHAF	Mm	F	chr4	40979213	41008242	G	E	40993727.5	G2	22.37390366644583
OR3401	EBDGCHAF	Pm	M	chr4	125950502	126020905	H	A	125985703.5	G2	42.72792462979745
OR3401	EBDGCHAF	Mm	F	chr5	34654029	34685282	B	G	34669655.5	G2	17.78179626280895
OR3401	EBDGCHAF	Pm	M	chr5	69209570	69483804	H	A	69346687	G2	26.480826156125147
OR3401	EBDGCHAF	MGP	M	chr5	72106810	72137260	G	D	72122035	G1	27.5151914974698
OR3401	EBDGCHAF	Mm	F	chr5	120462791	120491355	D	B	120477073	G2	58.2556781555177
OR3401	EBDGCHAF	Mm	F	chr6	6800920	6826899	G	B	6813909.5	G2	2.1581203445360897
OR3401	EBDGCHAF	MGM	F	chr6	33701614	40029337	B	E	36865475.5	G1	20.436578273692533
OR3401	EBDGCHAF	PGM	F	chr6	51455447	51481280	C	H	51468363.5	G1	27.10324789266255
OR3401	EBDGCHAF	MGM	F	chr6	112432766	112450441	E	B	112441603.5	G1	56.54149298796769
OR3401	EBDGCHAF	PGM	F	chr6	117305040	117317751	H	C	117311395.5	G1	59.186111880785404
OR3401	EBDGCHAF	Mm	F	chr6	147679942	147688652	B	G	147684297	G2	77.45918744288687
OR3401	EBDGCHAF	MGM	F	chr7	77950578	77977400	B	E	77963989	G1	34.9932348222948
OR3401	EBDGCHAF	Mm	F	chr7	127582588	128907216	E	D	128244902	G2	59.5442757093256
OR3401	EBDGCHAF	MGP	M	chr7	151031846	151052532	D	G	151042189	G1	77.4495074176572
OR3401	EBDGCHAF	Mm	F	chr8	94767129	94782796	B	D	94774962.5	G2	46.55779616753723
OR3401	EBDGCHAF	Mm	F	chr9	7195978	8307298	D	B	7751638	G2	0.7186121904799881
OR3401	EBDGCHAF	MGM	F	chr9	51266534	51289442	B	E	51277988	G1	31.936402169367803
OR3401	EBDGCHAF	PGM	F	chr9	83521018	83595139	H	C	83558078.5	G1	46.0969164794163
OR3401	EBDGCHAF	MGP	M	chr10	24310990	24388262	D	G	24349626	G1	6.208559373116333
OR3401	EBDGCHAF	PGM	F	chr10	86252391	86858416	H	C	86555403.5	G1	42.95375005624237
OR3401	EBDGCHAF	Mm	F	chr10	93373727	93415949	G	E	93394838	G2	47.48329508378815
OR3401	EBDGCHAF	Mm	F	chr11	5490082	5490584	E	D	5490333	G2	1.26582278481013
OR3401	EBDGCHAF	PGM	F	chr11	98403876	98455563	C	H	98429719.5	G1	60.016656239458854
OR3401	EBDGCHAF	MGP	M	chr12	10401107	10407870	G	D	10404488.5	G1	1.14526823387583
OR3401	EBDGCHAF	Mm	F	chr12	16166677	16190377	D	E	16178527	G2	10.286774652992984
OR3401	EBDGCHAF	Mm	F	chr12	118431708	118954364	E	D	118693036	G2	68.05304400241118
OR3401	EBDGCHAF	Mm	F	chr13	78425054	78483648	E	G	78454351	G2	43.57450083712121
OR3401	EBDGCHAF	MGP	M	chr13	92031395	92041784	G	D	92036589.5	G1	33.28361439440175
OR3401	EBDGCHAF	PGM	F	chr14	93782991	93803433	C	H	93793212	G1	42.86901032394615
OR3401	EBDGCHAF	MGM	F	chr14	94166494	99983932	E	B	97075213	G1	44.64521593495554
OR3401	EBDGCHAF	MGP	M	chr15	57948494	57961186	G	D	57954840	G1	12.627741385074248
OR3401	EBDGCHAF	PGM	F	chr15	93727087	93788325	H	C	93757706	G1	50.50982303159406
OR3401	EBDGCHAF	Pm	M	chr15	95647846	95975159	C	A	95811502.5	G2	41.35930294352965
OR3401	EBDGCHAF	Mm	F	chr16	7393720	23290269	D	E	15341994.5	G2	10.141389132086635
OR3401	EBDGCHAF	MGM	F	chr16	68858307	69665721	E	B	69262014	G1	40.20494273658825
OR3401	EBDGCHAF	Mm	F	chr16	75060264	77584038	B	D	76322151	G2	44.78601567209162
OR3401	EBDGCHAF	MGM	F	chr17	12935736	13380359	B	E	13158047.5	G1	6.820457146436315
OR3401	EBDGCHAF	Mm	F	chr17	43194552	43289070	E	D	43241811	G2	22.664255575647985
OR3401	EBDGCHAF	PGP	M	chr17	47483183	47498494	A	F	47490838.5	G1	14.87436018146275
OR3401	EBDGCHAF	Pm	M	chr17	63336123	63348755	F	H	63342439	G2	24.842731283126575
OR3401	EBDGCHAF	Mm	F	chr18	55257500	55280596	B	D	55269048	G2	32.82538558476565
OR3401	EBDGCHAF	Pm	M	chr18	65057800	65073956	H	A	65065878	G2	23.4431331008274
OR3401	EBDGCHAF	MGM	F	chr19	19940968	19954486	E	B	19947727	G1	11.874623267028351
OR3401	EBDGCHAF	PGM	F	chr19	57257779	57294320	C	H	57276049.5	G1	46.07900307471151
OR3401	EBDGCHAF	Mm	F	chrX	66071985	69184720	E	D	67628352.5	G2	29.48192869260563
OR3431	EHBAGCFD	PGP	M	chr1	58263811	58278107	D	F	58270959	G1	21.9409282700422
[truncated: 19,994 more rows]
